# Supplementary material for: Curcumin in the Treatment of Kidney Disease: A Systematic Review with a Focus on Drug Interactions
Source: Antioxidants (Basel). 2025 Nov 18;14(11):1369. doi: 10.3390/antiox14111369 (PMC12649692; doi:10.3390/antiox14111369)
Supplement: Supplementary file 1 [file antioxidants-14-01369-s001.zip]

Archive with 2 entries (2 files):
- clinicaltrials.xlsx
- Google Patents.xlsx
