# Supplementary material for: Curcumin in the Treatment of Kidney Disease: A Systematic Review with a Focus on Drug Interactions
Source: Antioxidants (Basel). 2025 Nov 18;14(11):1369. doi: 10.3390/antiox14111369 (PMC12649692; doi:10.3390/antiox14111369)
Supplement: Supplementary file 1 [file antioxidants-14-01369-s001.zip › clinicaltrials.xlsx]

## Sheet: ctg-studies (1)
NCT Number	Study Title	Study URL	Study Status	Conditions	Interventions	Sponsor	Collaborators	Study Type	Start Date	Completion Date
NCT06829186	The Effect of Curcumin on Inflammatory Markers in Hemodialysis Patients	https://clinicaltrials.gov/study/NCT06829186	NOT_YET_RECRUITING	Hemodialysis	DIETARY_SUPPLEMENT: Curcumin (Longvidaâ„¢)|DRUG: Placebo	University of Guadalajara	Hospital Civil de Guadalajara	INTERVENTIONAL	2025-03-15	2026-12-30
NCT06798948	Effect of the Combined Application of Cynara Scolymus, Silybum Marianum, Curcuma Longa, and Glycyrrhiza Glabra in Improving Metabolic Associated Fatty Liver Disease : a Randomized Clinical Trial	https://clinicaltrials.gov/study/NCT06798948	RECRUITING	Metabolic-associated Fatty Liver Disease (MAFLD)	DIETARY_SUPPLEMENT: Combination of cynara scolymus, silybum marianum, curcuma longa, and glycyrrhiza glabra|OTHER: Placebo maltodextrin	Li Lab,MD	Xin Hua Hospital of Zhejiang Province	INTERVENTIONAL	2025-03-01	2027-12-31
NCT06458465	Impact of Curcumin and Pentoxiphylline on Chronic Kidney Disease Patients	https://clinicaltrials.gov/study/NCT06458465	COMPLETED	Chronic Kidney Disease	DIETARY_SUPPLEMENT: Curcumin|DRUG: Pentoxifylline 400 MG	Alexandria University	Tanta University	INTERVENTIONAL	2023-10-01	2024-10-01
NCT06381076	High-protein Oral Supplement With Liposomal Curcumin in Adults Undergoing Hemodialysis.	https://clinicaltrials.gov/study/NCT06381076	COMPLETED	Chronic Kidney Disease 5D	DRUG: Liposomal curcumin|DRUG: Food colorant	University of Florida		INTERVENTIONAL	2025-02-03	2025-05-13
NCT05714670	The Effect of Curcumin on the Clinical Outcome of Pediatric Patients with Active Lupus Nephritis	https://clinicaltrials.gov/study/NCT05714670	COMPLETED	Lupus Nephritis|SLE Nephritis	DRUG: Curcumin Oral Capsule	Ain Shams University		INTERVENTIONAL	2023-04-01	2024-08-01
NCT05613361	The Effect of Curcumin Against Colistin-induced Nephrotoxicity	https://clinicaltrials.gov/study/NCT05613361	UNKNOWN	Acute Kidney Injury|Drug-Induced Nephropathy	DRUG: Colistin|DRUG: Curcumin	October 6 University	Cairo University	INTERVENTIONAL	2023-01-01	2024-10-30
NCT05183737	Effects of Microencapsulated Propolis and Turmeric in Patients With Chronic Kidney Disease	https://clinicaltrials.gov/study/NCT05183737	ACTIVE_NOT_RECRUITING	Chronic Kidney Diseases|Inflammation	DIETARY_SUPPLEMENT: Microcapsules with turmeric and propolis	Universidade Federal Fluminense		INTERVENTIONAL	2022-03-07	2026-12-31
NCT04890704	Curcuminoids and Contrast-induced Acute Kidney Injury	https://clinicaltrials.gov/study/NCT04890704	COMPLETED	Acute Kidney Injury|Contrast Media Toxicity|Curcuminoid|Chronic Kidney Diseases	DRUG: Curcuminoid|DRUG: Placebo	Bangkok Metropolitan Administration Medical College and Vajira Hospital		INTERVENTIONAL	2018-10-01	2019-05-31
NCT04413266	Effects of Curcumin Supplementation in Patients With Chronic Kidney Disease on Peritoneal Dialysis	https://clinicaltrials.gov/study/NCT04413266	COMPLETED	Chronic Kidney Diseases|Peritoneal Dialysis|Hemodialysis	DIETARY_SUPPLEMENT: Curcumin supplementation	Universidade Federal Fluminense		INTERVENTIONAL	2020-10-10	2023-10-05
NCT04132648	Curcumin and Exercise in Chronic Kidney Disease	https://clinicaltrials.gov/study/NCT04132648	WITHDRAWN	Chronic Kidney Diseases|Blood Pressure|Hyperemia|Vasoconstriction	DRUG: Curcumin|OTHER: Placebo	University of Iowa		INTERVENTIONAL	2020-11-15	2021-11-01
NCT03475017	Effects of Curcumin in Patients in Chronic Kidney Disease	https://clinicaltrials.gov/study/NCT03475017	COMPLETED	Chronic Kidney Diseases	DIETARY_SUPPLEMENT: Active Comparator: Supplement A|DIETARY_SUPPLEMENT: Placebo Comparator: Supplement B	Denise Mafra		INTERVENTIONAL	2018-02-22	2021-12-30
NCT03262363	Curcumin on NFE2L2 Gene Expression, Antioxidant Capacity and Renal Function According to rs35652124 in Diabetic Nephropathy	https://clinicaltrials.gov/study/NCT03262363	UNKNOWN	Chronic Kidney Diseases|Diabetes Mellitus, Type 2|Polymorphism	COMBINATION_PRODUCT: Curcumin/NFE2L2 A>G|COMBINATION_PRODUCT: Placebo/NFE2L2 A>G	Unidad de Investigacion Medica en Enfermedades Renales		INTERVENTIONAL	2018-08-01	2019-04-30
NCT03223883	Curcumin and Vascular and Cognitive Function in Patients With Chronic Kidney Disease	https://clinicaltrials.gov/study/NCT03223883	COMPLETED	Chronic Kidney Diseases|Cognitive Decline	DRUG: Curcumin|OTHER: Placebo	Diana Jalal	University of Colorado, Boulder|Stanford University|University of Colorado, Denver	INTERVENTIONAL	2018-06-01	2023-01-25
NCT03019848	Effect of Oral Supplementation With Curcumin in Patients With Proteinuric Diabetic Kidney Disease	https://clinicaltrials.gov/study/NCT03019848	UNKNOWN	Proteinuria	DIETARY_SUPPLEMENT: Curcumin|OTHER: Placebo	Instituto Nacional de Cardiologia Ignacio Chavez		INTERVENTIONAL	2016-05-01	2017-05-01
NCT02494141	Curcumin Therapy to Treat Vascular Dysfunction in Children and Young Adults With ADPKD	https://clinicaltrials.gov/study/NCT02494141	COMPLETED	Polycystic Kidney, Autosomal Dominant	DRUG: Curcumin|OTHER: Placebo	University of Colorado, Denver		INTERVENTIONAL	2015-11-12	2021-02-01
NCT02404701	Effect of Over-the-counter Dietary Supplements on Kidney Stone Risk	https://clinicaltrials.gov/study/NCT02404701	COMPLETED	Hyperoxaluria	DIETARY_SUPPLEMENT: Aloe vera with cactus|DIETARY_SUPPLEMENT: Cranberry|DIETARY_SUPPLEMENT: Green tea extract|DIETARY_SUPPLEMENT: Bilberry|DIETARY_SUPPLEMENT: Cinnamon|DIETARY_SUPPLEMENT: Milk thistle|DIETARY_SUPPLEMENT: Turmeric|DIETARY_SUPPLEMENT: Aloe vera	University of Wisconsin, Madison		INTERVENTIONAL	2015-02-01	2016-10-01
NCT02369549	Micro-Particle Curcumin for the Treatment of Chronic Kidney Disease	https://clinicaltrials.gov/study/NCT02369549	COMPLETED	Chronic Kidney Disease	DRUG: Micro-particle Curcumin|DRUG: Placebo	London Health Sciences Centre Research Institute OR Lawson Research Institute of St. Joseph's	The Kidney Foundation of Canada|Canadian Institutes of Health Research (CIHR)	INTERVENTIONAL	2015-09-01	2020-05-15
NCT01906840	Role of Turmeric on Oxidative Modulation in ESRD Patients	https://clinicaltrials.gov/study/NCT01906840	COMPLETED	End Stage Renal Failure	DRUG: Turmeric|DRUG: placebo	Shiraz University of Medical Sciences		INTERVENTIONAL	2011-04-01	2012-08-01
NCT01831193	Effect of Oral Supplementation With Curcumin (Turmeric) in Patients With Proteinuric Chronic Kidney Disease	https://clinicaltrials.gov/study/NCT01831193	COMPLETED	Proteinuria	DRUG: Curcumin	Instituto Nacional de Cardiologia Ignacio Chavez		INTERVENTIONAL	2013-02-01	2014-04-01
NCT01225094	Curcumin to Prevent Complications After Elective Abdominal Aortic Aneurysm (AAA) Repair	https://clinicaltrials.gov/study/NCT01225094	COMPLETED	Acute Kidney Injury|Abdominal Aortic Aneurysm	DRUG: curcumin|OTHER: placebo	London Health Sciences Centre Research Institute OR Lawson Research Institute of St. Joseph's	Canadian Institutes of Health Research (CIHR)	INTERVENTIONAL	2011-11-01	2016-08-01
NCT01037595	Effect of Turmeric on Pruritus in Hemodialysis Patients	https://clinicaltrials.gov/study/NCT01037595	COMPLETED	End Stage Renal Failure	DRUG: turmeric|DRUG: placebo|DRUG: turmeric	Shiraz University of Medical Sciences		INTERVENTIONAL	2010-09-01	2010-12-01
NCT01015937	Effect of Turmeric on Diabetic Nephropathy	https://clinicaltrials.gov/study/NCT01015937	COMPLETED	Diabetic Nephropathy|Proteinuria	DRUG: Turmeric extract|DRUG: Angiotensin-converting enzyme (ACE) inhibitor + Angiotensin-II type 1 receptor (ATI) blocker	Shaheed Faghihi Hospital	Shiraz University of Medical Sciences	INTERVENTIONAL	2008-03-01	2009-08-01

## Sheet: ctg-studies (2)
NCT Number	Study Title	Study URL	Study Status	Conditions	Interventions	Sponsor	Collaborators	Study Type	Start Date	Completion Date
NCT06829186	The Effect of Curcumin on Inflammatory Markers in Hemodialysis Patients	https://clinicaltrials.gov/study/NCT06829186	NOT_YET_RECRUITING	Hemodialysis	DIETARY_SUPPLEMENT: Curcumin (Longvidaâ„¢)|DRUG: Placebo	University of Guadalajara	Hospital Civil de Guadalajara	INTERVENTIONAL	2025-03-15	2026-12-30
NCT06798948	Effect of the Combined Application of Cynara Scolymus, Silybum Marianum, Curcuma Longa, and Glycyrrhiza Glabra in Improving Metabolic Associated Fatty Liver Disease : a Randomized Clinical Trial	https://clinicaltrials.gov/study/NCT06798948	RECRUITING	Metabolic-associated Fatty Liver Disease (MAFLD)	DIETARY_SUPPLEMENT: Combination of cynara scolymus, silybum marianum, curcuma longa, and glycyrrhiza glabra|OTHER: Placebo maltodextrin	Li Lab,MD	Xin Hua Hospital of Zhejiang Province	INTERVENTIONAL	2025-03-01	2027-12-31
NCT06458465	Impact of Curcumin and Pentoxiphylline on Chronic Kidney Disease Patients	https://clinicaltrials.gov/study/NCT06458465	COMPLETED	Chronic Kidney Disease	DIETARY_SUPPLEMENT: Curcumin|DRUG: Pentoxifylline 400 MG	Alexandria University	Tanta University	INTERVENTIONAL	2023-10-01	2024-10-01
NCT06381076	High-protein Oral Supplement With Liposomal Curcumin in Adults Undergoing Hemodialysis.	https://clinicaltrials.gov/study/NCT06381076	COMPLETED	Chronic Kidney Disease 5D	DRUG: Liposomal curcumin|DRUG: Food colorant	University of Florida		INTERVENTIONAL	2025-02-03	2025-05-13
NCT05714670	The Effect of Curcumin on the Clinical Outcome of Pediatric Patients with Active Lupus Nephritis	https://clinicaltrials.gov/study/NCT05714670	COMPLETED	Lupus Nephritis|SLE Nephritis	DRUG: Curcumin Oral Capsule	Ain Shams University		INTERVENTIONAL	2023-04-01	2024-08-01
NCT05613361	The Effect of Curcumin Against Colistin-induced Nephrotoxicity	https://clinicaltrials.gov/study/NCT05613361	UNKNOWN	Acute Kidney Injury|Drug-Induced Nephropathy	DRUG: Colistin|DRUG: Curcumin	October 6 University	Cairo University	INTERVENTIONAL	2023-01-01	2024-10-30
NCT05183737	Effects of Microencapsulated Propolis and Turmeric in Patients With Chronic Kidney Disease	https://clinicaltrials.gov/study/NCT05183737	ACTIVE_NOT_RECRUITING	Chronic Kidney Diseases|Inflammation	DIETARY_SUPPLEMENT: Microcapsules with turmeric and propolis	Universidade Federal Fluminense		INTERVENTIONAL	2022-03-07	2026-12-31
NCT04413266	Effects of Curcumin Supplementation in Patients With Chronic Kidney Disease on Peritoneal Dialysis	https://clinicaltrials.gov/study/NCT04413266	COMPLETED	Chronic Kidney Diseases|Peritoneal Dialysis|Hemodialysis	DIETARY_SUPPLEMENT: Curcumin supplementation	Universidade Federal Fluminense		INTERVENTIONAL	2020-10-10	2023-10-05
NCT04132648	Curcumin and Exercise in Chronic Kidney Disease	https://clinicaltrials.gov/study/NCT04132648	WITHDRAWN	Chronic Kidney Diseases|Blood Pressure|Hyperemia|Vasoconstriction	DRUG: Curcumin|OTHER: Placebo	University of Iowa		INTERVENTIONAL	2020-11-15	2021-11-01
NCT03475017	Effects of Curcumin in Patients in Chronic Kidney Disease	https://clinicaltrials.gov/study/NCT03475017	COMPLETED	Chronic Kidney Diseases	DIETARY_SUPPLEMENT: Active Comparator: Supplement A|DIETARY_SUPPLEMENT: Placebo Comparator: Supplement B	Denise Mafra		INTERVENTIONAL	2018-02-22	2021-12-30
NCT03223883	Curcumin and Vascular and Cognitive Function in Patients With Chronic Kidney Disease	https://clinicaltrials.gov/study/NCT03223883	COMPLETED	Chronic Kidney Diseases|Cognitive Decline	DRUG: Curcumin|OTHER: Placebo	Diana Jalal	University of Colorado, Boulder|Stanford University|University of Colorado, Denver	INTERVENTIONAL	2018-06-01	2023-01-25
NCT02494141	Curcumin Therapy to Treat Vascular Dysfunction in Children and Young Adults With ADPKD	https://clinicaltrials.gov/study/NCT02494141	COMPLETED	Polycystic Kidney, Autosomal Dominant	DRUG: Curcumin|OTHER: Placebo	University of Colorado, Denver		INTERVENTIONAL	2015-11-12	2021-02-01
