# Supplementary material for: Curcumin in the Treatment of Kidney Disease: A Systematic Review with a Focus on Drug Interactions
Source: Antioxidants (Basel). 2025 Nov 18;14(11):1369. doi: 10.3390/antiox14111369 (PMC12649692; doi:10.3390/antiox14111369)
Supplement: Supplementary file 1 [file antioxidants-14-01369-s001.zip › Google Patents.xlsx]

## Sheet: gp-search-20251031-124202
Column1	Column2	Column3	Column4	Column5	Column6	Column7	Column8	Column9	Column10
search URL:	https://patents.google.com/?q=curcumin&q=diabetic+nephropathy+renal+kidney&before=priority:20250101&after=priority:20210101
id	title	assignee	inventor/author	priority date	filing/creation date	publication date	grant date	result link	representative figure link
EP-4472967-A2	Irak degraders and uses thereof	Kymera Therapeutics, Inc.	Nello Mainolfi, Chris DE SAVI, Matthew M. Weiss, Xiao Zhu, Xiaozhang Zheng, Bruce C. Follows	2022-01-31	2023-01-31	2024-12-11		https://patents.google.com/patent/EP4472967A2/en
EP-4359381-A1	Cbl-b modulators and uses thereof	Nimbus Clio, Inc.	Silvana Marcel LEIT DE MORADEI, Angela V. West, Thomas Baker, Jokin Carrillo ARREGUI, Diana CASTAGNA, Jeremy Robert Greenwood, Salma RAFI, Fiona MCROBB, Yan Zhang	2021-06-21	2022-06-21	2024-05-01		https://patents.google.com/patent/EP4359381A1/en
CA-3214904-A1	Modified nucleosides and nucleotides analogs as antiviral agents for corona and other viruses	Raymond Schinazi, Emory University, Franck Amblard, Hongwang Zhang, Keivan ZANDI	Raymond Schinazi, Franck Amblard, Hongwang Zhang, Keivan ZANDI	2021-04-09	2022-04-11	2022-10-13		https://patents.google.com/patent/CA3214904A1/en
CA-3224544-A1	Treatment of immune-related disorders, kidney disorders, liver disorders, hemolytic disorders, and oxidative stress-associated disorders using nrh, narh and reduced derivatives thereof	Mitopower Llc, G. Mani Subramanian, Gautham Tumkur PRANESH, Gangadhara Ganapati, Nikhil Saji ZACHARIAH, K. S. Ajay KUMAR	G. Mani Subramanian, Gautham Tumkur PRANESH, Gangadhara Ganapati, Nikhil Saji ZACHARIAH, K. S. Ajay KUMAR	2021-06-18	2022-06-16	2022-12-22		https://patents.google.com/patent/CA3224544A1/en
CN-117224645-A	Traditional Chinese medicine compound composition for treating diabetic nephropathy and preparation method and application thereof	æ±Ÿè‹çœä¸­åŒ»é™¢	å­™ä¼Ÿ, èµµé™, å­™æ–¯å‡¡, åˆ‘é™èŒ¹, ä½•ä¼Ÿæ˜Ž	2023-10-24	2023-10-24	2023-12-15		https://patents.google.com/patent/CN117224645A/en
US-11541116-B1	Methods and compositions for inducing ferroptosis in vivo	Kojin Therapeutics, Inc.	Vasanthi Viswanathan, John Kittridge Eaton, Jr.	2022-01-07	2022-01-07	2023-01-03	2023-01-03	https://patents.google.com/patent/US11541116B1/en	https://patentimages.storage.googleapis.com/fb/19/4f/1500a2886ce7a9/US11541116-20230103-D00001.png
EP-4319756-A1	Cbl-b modulators and uses thereof	Nimbus Clio, Inc.	Silvana Marcel LEIT DE MORADEI, Angela V. West, Thomas Baker, Jokin Carrillo ARREGUI, Diana CASTAGNA, Jeremy Robert Greenwood, Salma RAFI, Fiona MCROBB, Yan Zhang	2021-04-09	2022-04-08	2024-02-14		https://patents.google.com/patent/EP4319756A1/en
JP-2024509192-A	HPK1 antagonists and their uses	ãƒ‹ãƒ³ãƒã‚¹ ã‚µã‚¿ãƒ¼ãƒ³ï¼Œ ã‚¤ãƒ³ã‚³ãƒ¼ãƒãƒ¬ã‚¤ãƒ†ãƒƒãƒ‰	ãƒ‹ãƒ¼ãƒ« ã‚«ã‚¤ãƒ©ï¼Œ, ã‚¤ã‚¢ãƒ³ ãƒªãƒ‹ãƒ¼ï¼Œ, ã‚¹ãƒãƒ¥ã‚¢ãƒ¼ãƒˆ ã‚¦ã‚©ãƒ¼ãƒ‰ï¼Œ, ã‚°ãƒ©ãƒ³ãƒˆ ã‚¦ã‚£ã‚·ãƒ£ãƒ¼ãƒˆï¼Œ, ãƒ™ãƒ³ã‚¸ãƒ£ãƒŸãƒ³ ã‚¦ã‚£ãƒƒã‚¿ã‚«ãƒ¼ï¼Œ, ã‚¦ã‚£ãƒªã‚¢ãƒ ã‚·ãƒ³ã‚³ï¼Œ, ã‚·ãƒ§ãƒ¼ãƒ³ ãƒ¯ãƒƒãƒ„ï¼Œ, ãƒžãƒ¼ã‚¯ ã‚¢ãƒ³ã‚½ãƒ‹ãƒ¼ ã‚¢ãƒƒã‚·ãƒ¥ã‚¦ã‚§ãƒ«ï¼Œ, ãƒã‚¤ãƒ­ãƒ³ ã‚¹ã‚³ãƒƒãƒˆ ãƒ‡ãƒ©ãƒãƒ¼ãƒ«ï¼Œ	2021-03-05	2022-03-04	2024-02-29		https://patents.google.com/patent/JP2024509192A/en
EP-4291235-A1	Hpk1 antagonists and uses thereof	Nimbus Saturn, Inc.	Neelu Kaila, Ian Linney, Stuart Ward, Grant Wishart, Benjamin WHITTAKER, William SINKO, Shawn WATTS, Mark Anthony Ashwell, Byron Scott DELABARRE	2021-02-12	2022-02-11	2023-12-20		https://patents.google.com/patent/EP4291235A1/en
EP-4313989-A1	Hpk1 antagonists and uses thereof	Nimbus Saturn, Inc.	Neelu Kaila, Ian Linney, Stuart Ward, Grant Wishart, Benjamin WHITTAKER, Alexandre Cote, Jeremy Robert Greenwood, Abba LEFFLER	2021-03-29	2022-03-29	2024-02-07		https://patents.google.com/patent/EP4313989A1/en
US-2023021647-A1	Method of treating a patient infected with a coronavirus and having a baseline level of crp below 150 mg/l	Theravance Biopharma R&D Ip, Llc	Rajeev Saggar, Tuan Stevon Nguyen, David A. Lombardi, Glenn D. Crater, Edmund J. Moran, Nathan David Pfeifer, Wayne Arthur Yates, Kyla Dee-Kinnick Kennedy, Joseph Budman, Arthur Lo	2021-06-21	2022-06-20	2023-01-26		https://patents.google.com/patent/US20230021647A1/en
KR-20230135586-A	ATP synthase inhibitors - cosmetic and therapeutic uses	ë§ˆì´í´ ë°ì´ë¹„ë“œ í¬ë ˆìŠ¤íŠ¸	ë§ˆì´í´ ë°ì´ë¹„ë“œ í¬ë ˆìŠ¤íŠ¸	2021-01-24	2021-01-24	2023-09-25		https://patents.google.com/patent/KR20230135586A/en
EP-4288427-A1	Gpr84 antagonists and uses thereof	Liminal Biosciences Limited	Shaun Abbott, MylÃ¨ne DELESELEUC, Julien MARTEL, Elyse Bourque, Jeremy Green, Alexandre LARIVÃ‰E, Jean-BenoÃ®t GIGUÃˆRE, Elodie LANDAGARAY, Claudio Sturino, Nadia Michel NASSER	2021-02-02	2022-02-02	2023-12-13		https://patents.google.com/patent/EP4288427A1/en
EP-4288430-A1	Gpr84 antagonists and uses thereof	Liminal Biosciences Limited	Shaun Abbott, MylÃ¨ne DELESELEUC, Julien MARTEL, Elyse Bourque, Jeremy Green, Alexandre LARIVÃ‰E, Jean-BenoÃ®t GIGUÃˆRE, Elodie LANDAGARAY, Claudio Sturino	2021-02-02	2022-02-02	2023-12-13		https://patents.google.com/patent/EP4288430A1/en
TW-202302127-A	Compositions and methods of treating inflammation using prevotella histicola	ç¾Žå•†è‰¾å¼—æ´›ç”Ÿç‰©ç§‘æŠ€è‚¡ä»½æœ‰é™å…¬å¸	è³½æ˜“å¾· è‰¾çˆ¾å¡”å¤«, é¦¬å…‹ æŸå¾·é»˜, é™¸å»ºç”·, é“æ ¼æ‹‰æ–¯ æ¢…æ–¯æž—, ç•¶è‚¯ éº¥å…‹æµ·çˆ¾, æ·³ å¼µ	2021-03-01	2022-03-01	2023-01-16		https://patents.google.com/patent/TW202302127A/en	https://patentimages.storage.googleapis.com/fd/8e/46/c004b6389770ee/111107383-A0304-14-0001-1.png
CN-115040622-A	A kind of traditional Chinese medicine composition for treating diabetic nephropathy and preparation method	å—äº¬å¸‚ä¸­åŒ»é™¢	éƒ‘è‰³è¾‰	2022-08-03	2022-08-03	2022-09-13		https://patents.google.com/patent/CN115040622A/en
AU-2023233811-A1	Compositions having improved bioavailability of therapeutics and uses thereof	TRx Biosciences Limited	Robin M. Bannister, John Brew, Daniel Gooding	2022-03-14	2023-03-14	2024-09-19		https://patents.google.com/patent/AU2023233811A1/en
CN-113144168-A	Method for preparing penis cervi pill	å‰æž—ç›Šè¡¡ç”Ÿæ€äº§å“ç§‘æŠ€æœ‰é™å…¬å¸	çŽ‹å®¶è¾‰, çŽ‹æ•	2021-04-25	2021-04-25	2021-07-23		https://patents.google.com/patent/CN113144168A/en
KR-20250007548-A	Method for classifying the differentiation state of cells and related differentiated cell compositions	ì•„ìŠ¤íŽœ ë‰´ë¡œì‚¬ì´ì–¸ìŠ¤ ì¸ì½”í¬ë ˆì´í‹°ë“œ	ì§ ëª¨ìŠ¤ë¨¼, ë°ë Œ ë°”ì¼„, ë¡œì´ ìœŒë¦¬ì•”ìŠ¤	2022-04-15	2023-04-14	2025-01-14		https://patents.google.com/patent/KR20250007548A/en
CN-112933201-A	Traditional Chinese medicine composition and traditional Chinese medicine preparation for treating diabetic nephropathy and preparation method thereof	å—äº¬å¸‚ä¸­åŒ»é™¢	éƒ‘è‰³è¾‰	2021-03-25	2021-03-25	2021-06-11		https://patents.google.com/patent/CN112933201A/en
US-2025064871-A1	Bacterial compositions and methods for treating cancer and immune diseases	The Regents Of The University Of California	Anahid Jewett	2022-01-18	2023-01-18	2025-02-27		https://patents.google.com/patent/US20250064871A1/en	https://patentimages.storage.googleapis.com/e0/cb/04/9e31543249f559/US20250064871A1-20250227-D00000.png
US-2025025542-A1	Compositions and methods for inducing immune tolerance	The University Of Chicago	Aaron Esser-Kahn, Peter Deak	2021-11-09	2022-11-09	2025-01-23		https://patents.google.com/patent/US20250025542A1/en	https://patentimages.storage.googleapis.com/42/23/91/5424ac90c7b96e/US20250025542A1-20250123-D00000.png
KR-20230136625-A	Rapamycin analogues and uses thereof	ì–€ì„¼ íŒŒë§ˆìŠˆí‹°ì¹´ ì—”ë¸Œì´	ë°ì´ë¹„ë“œ ì¡´ ì˜¤'ë‹, ì—ë”˜ ìƒ¤ì´ì•„, ì„± ìš° ì•ˆí† ë‹ˆ ê°•	2021-01-22	2022-01-24	2023-09-26		https://patents.google.com/patent/KR20230136625A/en	https://patentimages.storage.googleapis.com/23/d2/02/87b2f8c5433b22/pct00274.png
CN-117858865-A	CBL-B modulators and uses thereof	æž—ä¼¯å£«å…‹èŽ±å¥¥å…¬å¸	SÂ·MÂ·åˆ©ç‰¹å¾·èŽ«æ‹‰ä»£, AÂ·VÂ·éŸ¦æ–¯ç‰¹, TÂ·è´å…‹, JÂ·CÂ·é˜¿é›·å‰, DÂ·å¡æ–¯å¡”æ ¼çº³, JÂ·RÂ·æ ¼æž—ä¼å¾·, SÂ·æ‹‰è², FÂ·éº¦å…‹ç½—ä¼¯, YÂ·å¼	2021-06-21	2022-06-21	2024-04-09		https://patents.google.com/patent/CN117858865A/en
CN-114917310-A	A kind of traditional Chinese medicine for treating chronic kidney disease stage 3-5 and preparation method thereof	é¦–éƒ½åŒ»ç§‘å¤§å­¦é™„å±žåŒ—äº¬ä¸­åŒ»åŒ»é™¢	èµµæ–‡æ™¯, èµµé™, åˆ˜æ¢¦è¶…, åˆ˜å¿—å¼º, æ¯•èªçŽ¥, çŽ‹æ‚¦èŠ¬, è”¡æœ•, å­Ÿå…ƒ	2022-04-20	2022-04-20	2022-08-19		https://patents.google.com/patent/CN114917310A/en
CN-115607644-A	A traditional Chinese medicine composition for treating IgA nephropathy and preparation method thereof	é•¿æ˜¥ä¸­åŒ»è¯å¤§å­¦	å¼ å®ˆç³, é‚¹è¿ª, åˆ˜è‰³åŽ, é©¬é©·è¶…, å¼ æ´ªå®, çŽ‹é“¶è, éƒ‘å˜‰, ä»˜è‰³è‰³, è¡£æ˜¥å…‰, åˆ˜è£åŽ, åˆ˜ç¾ŽèŒœ, å†¯ç¾¤	2022-10-24	2022-10-24	2023-01-17		https://patents.google.com/patent/CN115607644A/en
TW-202300644-A	Chimeric antigen receptors in immune cells	ä¸­åœ‹å¤§é™¸å•†æ­å·žå•Ÿå‡½ç”Ÿç‰©ç§‘æŠ€æœ‰é™å…¬å¸	æ¥Šç’è¡, é«˜æ¥Šæ¿±, èƒ¡å˜‰å½ª, é‚Šæ›‰èŒ	2021-02-24	2022-02-24	2023-01-01		https://patents.google.com/patent/TW202300644A/en	https://patentimages.storage.googleapis.com/77/c8/ad/8c99e14c7f0993/111106837-A0304-14-0001-1.png
US-2024246902-A1	Prodrugs of 6-diazo-5-oxo-l-norleucine	The Johns Hopkins University, Ãšstav organickÃ© chemie a biochemie AV CR, v.v.i.	Pavel Majer, Lukas Tenora, Katerina Novotna, Ivan SNAJDR, Barbara Slusher, Rana Rais, Jesse Alt	2021-04-29	2022-04-29	2024-07-25		https://patents.google.com/patent/US20240246902A1/en	https://patentimages.storage.googleapis.com/2d/7b/9e/5d25ee3cbbb956/US20240246902A1-20240725-D00000.png
TW-202317107-A	Organonitro and sulfoxyalkyl organonitro compounds for use in treating medical disorders	ç¾Žå•†åŸƒçš®è¾›ç‰¹ç‘žç§‘æ–¯å…¬å¸	å¸ƒèŠæ© ï¼´ æ­ç¾…æ–¯è“‹, å²è€ƒç‰¹ å¡æ´›æ©, æ±å°¼ ï¼² ç‘žå¾·	2021-06-16	2022-06-16	2023-05-01		https://patents.google.com/patent/TW202317107A/en	https://patentimages.storage.googleapis.com/89/86/00/50880eb4d05708/111122510-A0304-14-0001-1.png
EP-4460299-A2	Methods and compositions for inducing ferroptosis in vivo	Kojin Therapeutics, Inc.	Vasanthi VISWANATHAN, Jr. John Kittridge Eaton	2022-01-07	2022-12-22	2024-11-13		https://patents.google.com/patent/EP4460299A2/en
CN-112972635-B	A kind of traditional Chinese medicine composition for treating chronic kidney disease and chronic renal failure	ä¸Šæµ·å¸‚ç¬¬ä¸ƒäººæ°‘åŒ»é™¢(ä¸Šæµ·ä¸­åŒ»è¯å¤§å­¦é™„å±žç¬¬ä¸ƒäººæ°‘åŒ»é™¢)	å¼ ä¼ å¯Œ, å¶æ™¯åŽ, è·¯å»ºé¥¶	2021-03-23	2021-03-23	2022-04-29	2022-04-29	https://patents.google.com/patent/CN112972635B/en
CN-117794528-A	Organic nitro and sulfooxyalkyl organic nitro compounds for treating medical conditions	åŸƒçš®è¾›ç‰¹ç‘žæŸ¯æ–¯å…¬å¸	å¸ƒèŽ±æ©Â·TÂ·å¥¥å…°æ–¯åŸº, æ–¯ç§‘ç‰¹Â·å¡ç½—æ©, æ‰˜å°¼Â·RÂ·é›·å¾·	2021-06-16	2022-06-16	2024-03-29		https://patents.google.com/patent/CN117794528A/en
CN-116019822-A	Composition of paeoniflorin compound and nobiletin and application thereof	å±±ä¸œä¸­åŒ»è¯å¤§å­¦, ç¦å»ºçœäºšçƒ­å¸¦æ¤ç‰©ç ”ç©¶æ‰€, å±±ä¸œä¸­åŒ»è¯å¤§å­¦é™„å±žåŒ»é™¢	è°·ä¹, å­™é›ªé£ž, åˆ˜éŸ¶æ¾	2023-02-24	2023-02-24	2023-04-28		https://patents.google.com/patent/CN116019822A/en	https://patentimages.storage.googleapis.com/0c/45/3b/b36b245301207e/HDA0004094505630000011.png
CN-119255822-A	Bifunctional small molecules targeting the selective degradation of circulating proteins	è€¶é²å¤§å­¦	DÂ·æ–½çš®æ ¼å°”, DÂ·å¡äºšæ¶…æ´›, MÂ·å¼	2022-03-15	2023-03-15	2025-01-03		https://patents.google.com/patent/CN119255822A/en
CN-114128894-A	Uric acid reducing nutrient composition for people with high uric acid and gout and preparation method thereof	çŸ³è¯é›†å›¢ä¸­è¯ºè¯ä¸šï¼ˆæ³°å·žï¼‰æœ‰é™å…¬å¸	å´æ…§æ˜Ÿ, å¼ ç‘žå›½, å¼ å†‰, è®¸ä¹	2021-05-26	2021-12-31	2022-03-04		https://patents.google.com/patent/CN114128894A/en	https://patentimages.storage.googleapis.com/c3/85/a4/ee009276eaa88b/HDA0003450260700000011.png
CN-118922189-A	Novel prodrugs derived from niacin and ribose	çº¿ç²’ä½“èƒ½é‡æœ‰é™å…¬å¸	GÂ·é©¬å°¼Â·è‹å¸ƒæ‹‰é©¬å°¼å®‰, ç”˜åŠ è¾¾æ‹‰Â·åŠ çº³å¸•è’‚, é©¬è¯ºå‰Â·é’±å¾·æ‹‰è¾›å‰Â·å¾·èµ›, å°¼åŸºå°”Â·è¨å‰Â·æ‰Žå¡é‡Œäºš, é˜¿è´¾ä¼ŠÂ·KÂ·SÂ·åº“é©¬å°”, æˆˆå¡”å§†Â·å›¾å§†åº“å°”Â·æ™®æ‹‰å†…ä»€	2022-03-02	2023-03-02	2024-11-08		https://patents.google.com/patent/CN118922189A/en
CN-118599000-A	Application of LRP5 as a targeting molecule in the treatment of diabetic nephropathy	ä¸­å±±å¤§å­¦é™„å±žç¬¬ä¸‰åŒ»é™¢	ä½•å­¦æ•, é™ˆç‡•é“­, å¼ è•Š, è”¡æ¢¦èŒµ, æŽå’Œä¿Š, æŽèŽŽèŽŽ, çŸ³å›½å†›, æ–‡æ€é¢–, æœ±å»¶åŽ	2024-05-11	2024-05-11	2024-09-06		https://patents.google.com/patent/CN118599000A/en
JP-2024513775-A	Compositions and methods for managing nephropathy	ã‚µãƒŸï¼ã‚µãƒ“ãƒ³ã‚µ ã‚°ãƒ«ãƒ¼ãƒ— ãƒªãƒŸãƒ†ãƒƒãƒ‰	ãƒ ãƒãƒ³ãƒ¡ãƒ‰ ãƒžã‚¸ãƒ¼ãƒ‰, ã‚«ãƒªã‚¢ãƒŠãƒ ãƒŠã‚¬ãƒ–ã‚·ãƒ£ãƒŠãƒ , ã‚µãƒ©ãƒ³ ãƒãƒ‹, ã‚¢ãƒ³ã‚¸ãƒ£ãƒª ãƒ‘ãƒ³ãƒ‡ãƒ¼	2021-03-25	2021-03-25	2024-03-27		https://patents.google.com/patent/JP2024513775A/en	https://patentimages.storage.googleapis.com/b2/39/53/a4fd3c09a1ffce/2024513775000007.png
RU-2777906-C1	Specialized food product of dietary therapeutic nutrition for patients with diabetic nephropathy	Ð¤ÐµÐ´ÐµÑ€Ð°Ð»ÑŒÐ½Ð¾Ðµ Ð³Ð¾ÑÑƒÐ´Ð°Ñ€ÑÑ‚Ð²ÐµÐ½Ð½Ð¾Ðµ Ð±ÑŽÐ´Ð¶ÐµÑ‚Ð½Ð¾Ðµ ÑƒÑ‡Ñ€ÐµÐ¶Ð´ÐµÐ½Ð¸Ðµ Ð½Ð°ÑƒÐºÐ¸ "Ð¤ÐµÐ´ÐµÑ€Ð°Ð»ÑŒÐ½Ñ‹Ð¹ Ð¸ÑÑÐ»ÐµÐ´Ð¾Ð²Ð°Ñ‚ÐµÐ»ÑŒÑÐºÐ¸Ð¹ Ñ†ÐµÐ½Ñ‚Ñ€ Ð¿Ð¸Ñ‚Ð°Ð½Ð¸Ñ, Ð±Ð¸Ð¾Ñ‚ÐµÑ…Ð½Ð¾Ð»Ð¾Ð³Ð¸Ð¸ Ð¸ Ð±ÐµÐ·Ð¾Ð¿Ð°ÑÐ½Ð¾ÑÑ‚Ð¸ Ð¿Ð¸Ñ‰Ð¸"	Ð’Ð°Ð»ÐµÐ½Ñ‚Ð¸Ð½Ð° ÐœÐ°Ñ‚Ð²ÐµÐµÐ²Ð½Ð° Ð’Ð¾Ñ€Ð¾Ð±ÑŒÐµÐ²Ð°, Ð˜Ñ€Ð¸Ð½Ð° Ð¡ÐµÑ€Ð³ÐµÐµÐ²Ð½Ð° Ð’Ð¾Ñ€Ð¾Ð±ÑŒÐµÐ²Ð°, ÐÐ»Ð»Ð° ÐÐ»ÐµÐºÑÐµÐµÐ²Ð½Ð° ÐšÐ¾Ñ‡ÐµÑ‚ÐºÐ¾Ð²Ð°, Ð’Ð°Ñ€ÑƒÐ¶Ð°Ð½ ÐÐ¼Ð±Ð°Ñ€Ñ†ÑƒÐ¼Ð¾Ð²Ð¸Ñ‡ Ð¡Ð°Ñ€ÐºÐ¸ÑÑÐ½, Ð¥Ð°Ð¹Ð´ÐµÑ€ÑŒ Ð¥Ð°Ð¼Ð·ÑÑ€Ð¾Ð²Ð¸Ñ‡ Ð¨Ð°Ñ€Ð°Ñ„ÐµÑ‚Ð´Ð¸Ð½Ð¾Ð², ÐžÐºÑÐ°Ð½Ð° ÐÐ»ÐµÐºÑÐ°Ð½Ð´Ñ€Ð¾Ð²Ð½Ð° ÐŸÐ»Ð¾Ñ‚Ð½Ð¸ÐºÐ¾Ð²Ð°, Ð’Ð¸ÐºÑ‚Ð¾Ñ€ ÐÐ»ÐµÐºÑÐ°Ð½Ð´Ñ€Ð¾Ð²Ð¸Ñ‡ Ð¢ÑƒÑ‚ÐµÐ»ÑŒÑÐ½		2021-09-02	2022-08-11	2022-08-11	https://patents.google.com/patent/RU2777906C1/en
CN-120379650-A	Solid dispersion of curcumin derivative and preparation and application thereof	æ¸©å·žåŒ»ç§‘å¤§å­¦	æ¢å¹¿, ä¼æ–‡å¥‡, çŽ‹æ€¡	2022-11-04	2023-10-30	2025-07-25		https://patents.google.com/patent/CN120379650A/en
US-2024358693-A1	Methods of treating pain	Aisa Pharma, Inc.	Andrew Sternlicht	2023-04-06	2024-04-01	2024-10-31		https://patents.google.com/patent/US20240358693A1/en	https://patentimages.storage.googleapis.com/d4/81/a6/e09df0ee66b1ab/US20240358693A1-20241031-D00001.png
CN-117618521-A	Traditional Chinese medicine formula for treating type II diabetes	å±±ä¸œä¸­åŒ»è¯å¤§å­¦é™„å±žåŒ»é™¢	åˆ˜ç‘žéœž, é«˜æ­¦éœ–, æˆ´å›½åŽ, æ¨æ¸…å³°, å¼ å©·, ä¾¯å–†, å‘¨èŽ¹, å´”å¾·èŠ, åˆ˜æ™¨æ›¦, å§œæ±Ÿ, è¢é‡Ž, åˆ˜ç´ è£	2023-12-19	2023-12-19	2024-03-01		https://patents.google.com/patent/CN117618521A/en
CN-119875893-A	Isolated mucin-philin Acremonium, compositions containing same and uses	æ…•æ©ï¼ˆå¹¿å·žï¼‰ç”Ÿç‰©ç§‘æŠ€æœ‰é™å…¬å¸	é™ˆå¨Ÿ, é»„å®å®¶, å­”è	2024-09-16	2024-12-30	2025-04-25		https://patents.google.com/patent/CN119875893A/en
CA-3213068-A1	Compositions and articles comprising an adnf polypeptide	Ramot At Tel-Aviv University Ltd., Illana Gozes	Illana Gozes	2021-03-25	2022-03-25	2022-09-29		https://patents.google.com/patent/CA3213068A1/en
AU-2023284453-A1	Methods and compositions for initiating, regulating, and modulating weight loss and therapeutic applications thereof	Kojin Therapeutics, Inc.	Priya CHATTERJI, Vasanthi VISWANATHAN	2022-06-08	2023-06-08	2024-12-19		https://patents.google.com/patent/AU2023284453A1/en
US-2022273015-A1	Formulations and uses thereof	Joyce H. Ma	Joyce H. Ma	2021-02-26	2022-02-24	2022-09-01		https://patents.google.com/patent/US20220273015A1/en	https://patentimages.storage.googleapis.com/d5/8a/a3/d79aeb2c1778c9/US20220273015A1-20220901-D00000.png
EP-4186497-A1	Alpha lipoic acid, epigallocatechin 3-gallate, and curcumin as a medicament for the treatment of arthritis or sars-cov-2 infection	Dorian Bevec, BIOTANK Co. Ltd.	Dorian Bevec, Andreas Falarzik, Frank JÃ¤ger, Ralf Freiherr von Ziegesar	2021-11-26	2021-11-26	2023-05-31		https://patents.google.com/patent/EP4186497A1/en	https://patentimages.storage.googleapis.com/4a/b9/5c/89e3392808e6d6/imgf0001.png
EP-4551217-A1	Potassium channel blockers or derivatives thereof for preventing, alleviating, and/or treating tissue dysfunction caused by toxic insults	University of Rochester	Mark Noble, Jonathan LECKENBY	2022-07-08	2023-07-07	2025-05-14		https://patents.google.com/patent/EP4551217A1/en
KR-20240093575-A	Method or therapeutic agent for the treatment of diabetes and complications by HDAC modulators	ê°€ë¶€ì‹œí‚¤ê°€ì´ìƒ¤ ë°”ì´ì˜¤ì§€í”„ì½”ë“œ	ížˆë°í† ì½”ì§€ë§ˆ, ë¯¸ì™€ì½” ì¹´íƒ€ê¸°	2021-10-29	2022-10-27	2024-06-24		https://patents.google.com/patent/KR20240093575A/en
CN-118948991-A	A Chinese medicine composition for treating chronic renal insufficiency and its preparation method	ä¸Šæµ·å¸‚ç¬¬ä¸ƒäººæ°‘åŒ»é™¢(ä¸Šæµ·ä¸­åŒ»è¯å¤§å­¦é™„å±žç¬¬ä¸ƒäººæ°‘åŒ»é™¢)	é™ˆæ°, éƒ‘é¢–, èƒ¡é™, å»–ç³, éƒ­çŽ¥, å´ç´«é›¯, å¶æ™¯åŽ	2024-09-19	2024-09-19	2024-11-15		https://patents.google.com/patent/CN118948991A/en
CN-118624743-A	Determination of multiple components in Wuweijianghuang Pills	æ±Ÿè‹ç¥žçŒ´åŒ»è¯ç ”ç©¶æœ‰é™å…¬å¸	è°¢å’Œå…µ, åˆ˜è‰³è, é¡¾å®™, å°¼çŽ›æ¬¡ä», ç™½çŽ›æ—¦å¢ž	2024-01-29	2024-01-29	2024-09-10		https://patents.google.com/patent/CN118624743A/en
GB-2616923-A	Fibrate compositions for treating inflammation and neuroinflammation	Monument Therapeutics Ltd	Brew John, Gooding Daniel, M Bannister Robin	2022-03-14	2022-06-10	2023-09-27		https://patents.google.com/patent/GB2616923A/en
CN-115120599-A	A pharmaceutical composition for inhibiting phospholipid bilayer virus infectivity, treating related diseases and its complications	ç›–ä¼ŠÂ·ç¦æ–¯æ±€Â·è’™å¡å§†Â·å°¼åˆ‡	ç›–ä¼ŠÂ·ç¦æ–¯æ±€Â·è’™å¡å§†Â·å°¼åˆ‡	2021-03-27	2022-03-24	2022-09-30		https://patents.google.com/patent/CN115120599A/en
CN-118924739-A	Medical use of a class of pseudoguaiacyl sesquiterpenoid derivatives	å—äº¬ä¸­åŒ»è¯å¤§å­¦	èƒ¡ç«‹å®, å´”å»º, èƒ¡æ¨, å•ç¥, çŽ‹å‡ä¼Ÿ, æ½˜å®‰, åˆ˜å¥, æ¨æ¢¦ï¿½, èƒ¡è€€æ–‡, è°¢é¢–, å·«å®‰åª›, é‡‘ä½³æ˜Ž, é‚±é›¨è½©	2023-10-31	2024-09-23	2024-11-12		https://patents.google.com/patent/CN118924739A/en
US-2025043285-A1	Mammalian ATG8 Proteins and ATG9A Direct Sealing of Autophagosomal Membranes	Unm Rainforest Innovations	Vojo Deretic, Graham Timmins, Rujeena Javed	2023-07-03	2024-07-02	2025-02-06		https://patents.google.com/patent/US20250043285A1/en	https://patentimages.storage.googleapis.com/cb/cf/3f/0e575faf375fff/US20250043285A1-20250206-D00000.png
EP-4615506-A1	Use of gsk-3 activatior to modulate proteasome activity to prevent ageing associated conditions and diseases	Sahin, Fikret	Fikret SAHIN	2023-06-13	2023-06-13	2025-09-17		https://patents.google.com/patent/EP4615506A1/en
KR-20220013434-A	Kit for Diagnosis to Measure Heavy Metal Magnetism in Human Body and Production Method of Nano diamond Complex for Eliminating Heavy Metal Magnetism	ìž¥ìƒêµ¬	ìž¥ìƒêµ¬	2021-01-05	2022-01-18	2022-02-04		https://patents.google.com/patent/KR20220013434A/en	https://patentimages.storage.googleapis.com/21/91/b5/8bb28358a0539b/pat00001.png
CN-115887608-A	A kind of traditional Chinese medicine composition and preparation for treating type II diabetes and its complications	èµµæ°¸èŠ¬	èµµæ°¸èŠ¬, å¢é“åŽ	2022-11-30	2022-11-30	2023-04-04		https://patents.google.com/patent/CN115887608A/en
US-2023038577-A1	NUTRACEUTICAL FORMULATIONS TO PREVENT, TREAT, AND INHIBIT EXCESS CYTOKINES, SARS-CoV-2 SPIKE PROTEINS, AND mRNA VACCINE SPIKE PROTEINS	Pono Lifestyle Colorado, Llc	Mark A Fluga	2021-07-28	2022-07-28	2023-02-09		https://patents.google.com/patent/US20230038577A1/en
US-2024033299-A1	Composition for a fecal-derived sterilized postbiotic in anti-aging and neurotherapeutic applications	Thaena Inc.	Andrea McBeth, Piper Dobner, Brice Thompson	2022-08-01	2023-07-31	2024-02-01		https://patents.google.com/patent/US20240033299A1/en	https://patentimages.storage.googleapis.com/a1/8c/d3/339dffa8b92a69/US20240033299A1-20240201-D00000.png
US-2025049815-A1	25-hydroxycholesterol (25hc), cryab aggregation inhibitor to amelioriate vascular stiffness	Buck Institute For Research On Aging	Simon Melov	2021-08-02	2022-08-02	2025-02-13		https://patents.google.com/patent/US20250049815A1/en	https://patentimages.storage.googleapis.com/5c/31/82/0f5cc3312cfebe/US20250049815A1-20250213-D00000.png
CN-116440232-B	Traditional Chinese medicine composition for preventing and treating numbness and pain of hands and feet related to tumors	å†¯åˆ©	å†¯åˆ©	2023-03-17	2023-03-17	2024-12-31	2024-12-31	https://patents.google.com/patent/CN116440232B/en
CN-117979971-A	Bioactive compositions based on 1-methylxanthines and methods of use thereof	ç‹¬åˆ›æˆåˆ†æœ‰é™åˆä¼™å…¬å¸	RÂ·è€¶æ ¼å°”, MÂ·æ™®å°”æ™®æ‹‰, SÂ·éŸ¦å°”æ–¯, KÂ·å»–	2021-04-07	2022-04-07	2024-05-03		https://patents.google.com/patent/CN117979971A/en
CN-120187423-A	Compositions and methods for inducing ferroptosis	ç§‘å‰æ©æ²»ç–—è‚¡ä»½æœ‰é™å…¬å¸	LÂ·å¼—æ–¯ç‰¹, JÂ·KÂ·å°ä¼Šé¡¿, JÂ·å°æµ·å› æ–¯, RÂ·KÂ·è¥¿æ–¯ç‰¹æ‹‰, LÂ·ä¸¥	2022-08-03	2023-08-02	2025-06-20		https://patents.google.com/patent/CN120187423A/en
CN-117547588-A	Traditional Chinese medicine compound composition capable of delaying kidney disease progression and preparation method and application thereof	æ±Ÿè‹çœä¸­åŒ»é™¢	å­™ä¼Ÿ, å­™æ–¯å‡¡, èµµé™, é™ˆèˆ’éŸ¬, ä½•ä¼Ÿæ˜Ž	2023-10-25	2023-10-25	2024-02-13		https://patents.google.com/patent/CN117547588A/en
EP-4364730-A1	Pharmaceutical composition comprising l-acetyl carnitine and beta-caryophyllene	Chiesi Italia S.p.A.	Laura RINALDI, Boris BOCCHINO, Davide PALEARI, Maria Daglia, Alessandro DI MINNO	2022-11-02	2023-10-30	2024-05-08		https://patents.google.com/patent/EP4364730A1/en	https://patentimages.storage.googleapis.com/cc/ec/e3/bcdfe27366da6d/imgf0001.png
CN-116406794-A	Basic formula for comprehensively conditioning early stage of type II diabetes complications and low-carbon nutritional functional food	æŽå³°è€€	æŽå³°è€€, æŽä¾å”	2023-04-13	2023-04-13	2023-07-11		https://patents.google.com/patent/CN116406794A/en
KR-102458231-B1	antioxidant supplements for companion animal and manufacturing method thereof	(ì£¼)í•œêµ­ë°˜ë ¤ë™ë¬¼ì˜ì–‘ì—°êµ¬ì†Œ	ì •ì„¤ë ¹	2021-11-01	2021-11-01	2022-10-25	2022-10-25	https://patents.google.com/patent/KR102458231B1/en	https://patentimages.storage.googleapis.com/25/bc/71/102ca2afca4095/112021125372591-pat00003.png
JP-2024504645-A	Pterostilbene and silibinin to prevent, ameliorate, or alleviate radiation-induced diseases	ã‚¦ãƒ‹ãƒ™ãƒ«ã‚·ã‚¿ ãƒ‡ ãƒãƒ¬ãƒ³ã‚·ã‚¢, ã‚¤ãƒ³ã‚¹ãƒ†ã‚£ãƒ†ãƒ¥ãƒ¼ãƒˆ ãƒ‡ ã‚¤ãƒ³ãƒ™ã‚¹ãƒ†ã‚£ã‚¬ã‚·ã‚ªãƒ³ ã‚µãƒ‹ã‚¿ãƒªã‚¢ ãƒ© ãƒ•ã‚§ï¼ãƒ•ãƒ³ãƒ€ã‚·ã‚ªãƒ³ ãƒ‘ãƒ© ãƒ© ã‚¤ãƒ³ãƒ™ã‚¹ãƒ†ã‚£ã‚¬ã‚·ã‚ªãƒ³ ãƒ‡ãƒ« ãƒ›ã‚¹ãƒ”ã‚¿ãƒ« ã‚¦ãƒ‹ãƒ™ãƒ«ã‚·ã‚¿ãƒªã‚ª ã‚¤ ãƒãƒªãƒ†ã‚¯ãƒ‹ã‚³ ãƒ© ãƒ•ã‚§ ãƒ‡ ãƒ© ã‚³ãƒŸãƒ¥ãƒ‹ãƒ€ ãƒãƒ¬ãƒ³ã‚·ã‚¢ãƒŠ	ã‚¢ãƒªã‚®ãƒ¥ã‚¨ãƒ« ãƒ›ã‚» ãƒžãƒªã‚¢ ã‚¨ã‚¹ãƒˆãƒ¬ãƒ©, ãƒ—ãƒ© ãƒžãƒªã‚¢ ã‚¨ãƒ¬ãƒŠ ã‚ªãƒ–ãƒ©ãƒ‰ãƒ¼ãƒ«, ãƒ‘ãƒ¼ãƒžãƒ¼ ãƒžãƒªã‚¢ ãƒ­ã‚µãƒªã‚ª ã‚µãƒ«ãƒ´ã‚¡ãƒ‰ãƒ¼ãƒ«, ãƒ‘ã‚¹ãƒˆãƒ« ã‚¢ãƒ¬ã‚°ãƒªã‚¢ ãƒ¢ãƒ³ãƒˆãƒ¼ãƒ­	2021-01-18	2022-01-18	2024-02-01		https://patents.google.com/patent/JP2024504645A/en	https://patentimages.storage.googleapis.com/30/e8/84/44b1fd860be4d6/2024504645000009.png
CN-118973581-A	IRAK degraders and uses thereof	å‡¯éº¦æ‹‰åŒ»ç–—å…¬å¸	NÂ·é©¬ä¼Šè¯ºå°”è², CÂ·å¾·è¨ç»´, MÂ·MÂ·é­æ–¯, æœ±æ½‡, XÂ·éƒ‘, BÂ·CÂ·ç¦æ´›æ–¯	2022-01-31	2023-01-31	2024-11-15		https://patents.google.com/patent/CN118973581A/en
CN-117683087-A	Eupolyphaga Seu Steleophaga peptide with effect of resisting hyperlipidemia and application thereof	å±±ä¸œç¦¹æ³½è¯åº·äº§ä¸šæŠ€æœ¯ç ”ç©¶é™¢æœ‰é™å…¬å¸	å­™å¿—å¼º, åˆ˜å›½é£ž, åˆ˜æ™“ç¾Ž, è”ºè‰³èŒ¹, å´å†¬é›ª, ä»£é¾™	2023-12-11	2023-12-11	2024-03-12		https://patents.google.com/patent/CN117683087A/en
US-2024024418-A1	Method for treating cancer and inflammatory diseases using stem cell- derived extracellular vesicles comprising sirp	Shiftbio Inc.	Gi-hoon NAM, Gi Beom Kim, SeoHyun Kim, Yoon Kyoung KIM, Jae Hyun Kim, Seonghyun Kim	2022-07-24	2023-07-24	2024-01-25		https://patents.google.com/patent/US20240024418A1/en	https://patentimages.storage.googleapis.com/32/28/dd/cabf4112c4c624/US20240024418A1-20240125-D00000.png
CN-118987151-A	Traditional Chinese medicine formula of decoction for tonifying middle-jiao and rehmannia as well as preparation method and application thereof	å¾å·žå¸‚ä¸­åŒ»é™¢	å¼ ç§€èƒœ, å­™çŽ„é™, å­™æ°, å²æ±Ÿå³°	2024-08-17	2024-08-17	2024-11-22		https://patents.google.com/patent/CN118987151A/en
CN-118973583-A	TYK2 inhibitors and uses thereof	æ­¦ç”°è¯å“å·¥ä¸šæ ªå¼ä¼šç¤¾	AÂ·JÂ·ç§‘åˆ©æ–¯, VÂ·éœæ–¯æ ¼æ‹‰å“ˆæ‹‰, BÂ·æ–¯é‡Œç“¦æ–¯å¡”ç“¦	2022-03-25	2023-03-24	2024-11-15		https://patents.google.com/patent/CN118973583A/en
TW-202340453-A	Methods and compositions for cell-based immunotherapies	ä¸­åœ‹å¤§é™¸å•†æ­å·žå•Ÿå‡½ç”Ÿç‰©ç§‘æŠ€æœ‰é™å…¬å¸	æ¥Šç’è¡, é«˜æ¥Šæ¿±, è¶™å¨Ÿå¨Ÿ, å²³äºžç”·, æ¥Šæ´‹, çŽ‹æ˜Ÿæœˆ, æœ±ç”œç”œ	2022-01-28	2023-01-27	2023-10-16		https://patents.google.com/patent/TW202340453A/en	https://patentimages.storage.googleapis.com/aa/dd/21/eb7032a3c80895/112102891-A0304-14-0009-20.png
JP-2024513567-A	Bioactive compositions based on 1-methylxanthines and methods of using the same	ãƒ”ãƒ¼ã‚¨ãƒƒã‚¯ã‚¹ãƒ»ã‚¢ã‚¤ã‚¨ãƒŒã‚¸ãƒ¼ï¼Œã‚¨ãƒ«ã‚¨ãƒ«ã‚·ãƒ¼	ã‚¤ã‚§ãƒ¼ã‚¬ãƒ¼ï¼Œãƒ©ãƒ«ãƒ•, ãƒ‘ãƒ¼ãƒ”ãƒ¥ãƒ©ï¼Œãƒžãƒ¼ãƒ†ã‚£ãƒ³, ã‚¦ã‚§ãƒ«ã‚ºï¼Œã‚·ãƒ§ãƒ¼ãƒ³, ãƒªãƒ£ã‚ªï¼Œã‚­ãƒªãƒ³	2021-04-07	2022-04-07	2024-03-26		https://patents.google.com/patent/JP2024513567A/en
TW-202325843-A	Systems and methods for enhanced immunotherapies	ä¸­åœ‹å¤§é™¸å•†æ­å·žå•Ÿå‡½ç”Ÿç‰©ç§‘æŠ€æœ‰é™å…¬å¸	ä½•å‘è», é«˜æ¥Šæ¿±, æ¥Šç’è¡	2021-11-03	2022-11-02	2023-07-01		https://patents.google.com/patent/TW202325843A/en
JP-2024130234-A	Method for preparing phenylsulfuric acid-containing samples	ã‚¢ãƒ¼ã‚¯ãƒ¬ã‚¤æ ªå¼ä¼šç¤¾, Arkray Inc	å°šäºº çŸ³ç”°, Naohito Ishida, æ¶¼ ç§‹è‘‰, Ryo Akiba, å¯¿å¹¸ ä¸‰ä¸Š, Toshiyuki Mikami	2023-03-14	2023-03-14	2024-09-30		https://patents.google.com/patent/JP2024130234A/en	https://patentimages.storage.googleapis.com/4f/bb/ec/ec3cde3d627099/2024130234000004.png
CN-119499234-A	Use of allicin or its precursor or derivative in preparing medicine for treating CFTR-mediated diseases	æ–°ç–†åŒ»ç§‘å¤§å­¦ç¬¬ä¸€é™„å±žåŒ»é™¢	é™ˆå°šç‚, ç©†çŽ‰æ˜Ž, åˆ˜ä¸½äº‘, é©¬å©·, æ¨çµæ´, é˜¿å°”å­œå¤ä¸½Â·åå°”é€Š	2023-12-25	2024-11-18	2025-02-25		https://patents.google.com/patent/CN119499234A/en
CN-117377673-A	HPK1 antagonists and uses thereof	æž—ä¼¯å£«è¨é¡¿å…¬å¸	NÂ·å‡¯æ‹‰, IÂ·æž—å¥ˆä¼Š, SÂ·æ²ƒå¾·, GÂ·å¨æ²™ç‰¹, BÂ·æƒ ç‰¹å…‹, AÂ·ç§‘ç‰¹, JÂ·RÂ·æ ¼æž—çº³è¾¾, AÂ·èŽ±å¼—å‹’	2021-03-29	2022-03-29	2024-01-09		https://patents.google.com/patent/CN117377673A/en
US-2024282447-A1	A system and method for monitoring and management of lifestyle and related disorders	Pramod Tripathi	Pramod Tripathi	2021-07-28	2022-07-01	2024-08-22		https://patents.google.com/patent/US20240282447A1/en	https://patentimages.storage.googleapis.com/21/10/c5/4be2df8f858ad3/US20240282447A1-20240822-D00000.png
US-2022331344-A1	Oral formulations of psychotropic macrofungus botanical extracts with mouthfeel experience enhancers	Resurgent Biosciences, Inc	Eric Greenbaum, Justin Bueno	2021-04-15	2022-03-25	2022-10-20		https://patents.google.com/patent/US20220331344A1/en
CN-119212726-A	Bifunctional molecules for degradation of circulating proteins	è€¶é²å¤§å­¦	DÂ·æ–½çš®æ ¼å°”, DÂ·å¡äºšæ¶…æ´›	2022-03-15	2023-03-15	2024-12-27		https://patents.google.com/patent/CN119212726A/en
CN-118084920-A	Five membered heteroaromatic pyrimidine-3-carboxamide derivatives, compositions and uses thereof	é•‡æ±Ÿåœ£å®‰åŒ»è¯æœ‰é™å…¬å¸, æ±Ÿè‹å‰è´å°”è¯ä¸šè‚¡ä»½æœ‰é™å…¬å¸	é™ˆå…´æµ·, è€¿ä»²æ¯…	2024-02-26	2024-02-26	2024-05-28		https://patents.google.com/patent/CN118084920A/en
EP-4565567-A1	Deuterated stat3 degraders and uses thereof	Kymera Therapeutics, Inc.	Bin Yang	2022-08-05	2023-08-04	2025-06-11		https://patents.google.com/patent/EP4565567A1/en
CN-117480184-A	anti-DDR 2 antibodies and uses thereof	ä¸­å¤–åˆ¶è¯æ ªå¼ä¼šç¤¾	é«˜æ¡¥å¾·è¡Œ, é‡‘æ£®æ­£å’Œ, æ¨åš	2021-06-04	2022-06-02	2024-01-30		https://patents.google.com/patent/CN117480184A/en
CN-112656920-A	Medicine composition for treating diabetic nephropathy and renal failure and preparation method and application thereof	æˆéƒ½ä¸­åŒ»è¯å¤§å­¦é™„å±žåŒ»é™¢	æŽæ˜Žæƒ, å‘æ•, èµµè‰¯æ–Œ, ä½•çŽ‰åŽ, çŽ‹é’§å†¬, è°¢çº¢è‰³, æŽç‡•, è¢å¼ºåŽ	2021-01-29	2021-01-29	2021-04-16		https://patents.google.com/patent/CN112656920A/en
EP-4333836-A1	Deuterated irak degraders and uses thereof	Kymera Therapeutics, Inc.	Matthew M. Weiss	2021-05-07	2022-05-09	2024-03-13		https://patents.google.com/patent/EP4333836A1/en
US-2024374637-A1	Compositions and methods for enhancing stem cell survival	The Regents Of The University Of California	Anahid Jewett	2021-04-06	2022-04-05	2024-11-14		https://patents.google.com/patent/US20240374637A1/en	https://patentimages.storage.googleapis.com/bb/cc/88/d3daf896d31fa1/US20240374637A1-20241114-D00000.png
CN-118105449-A	Traditional Chinese medicine composition for detumescence and acesodyne as well as preparation method and application thereof	æ¸©å·žè€å¹´ç—…åŒ»é™¢æœ‰é™å…¬å¸	æŽæ™Ÿ, æ½˜æ¶›, é‡‘éœ„, å¼ ç›Šå‡¡, æŽç¼ç‘¶, èƒ¡åŠ›ä¸¹, æ± å­¦é”‹, æž—èµ›è‰³, æž—å¾®, é‡‘ç§€ç‡•, é™ˆæ™“å£°, æˆ´é‡‘å©·, è¤šæ»‹æ³“, é™ˆæ–‡ç…œ, ä½™èè	2024-02-21	2024-02-21	2024-05-31		https://patents.google.com/patent/CN118105449A/en
US-2024082270-A1	Cannabigerol (cbg) products and methods of use	Bazelet Health Systems, Inc.	Michael Elzufon, Howard Hoffberg	2021-11-18	2023-11-20	2024-03-14		https://patents.google.com/patent/US20240082270A1/en
TW-202409075-A	Methods for treatment of previously untreated follicular lymphoma with mosunetuzumab and lenalidomide	ç¾Žå•†å»ºå—å¾·å…‹å…¬å¸, ç‘žå£«å•†èµ«å­šå­Ÿæ‹‰ç¾…è‚¡ä»½å…¬å¸	å®‰å“æ–¯ å…‹ç´æ™®, å¥‡ä¸­ æŽ, æ©å…‹ç‰¹è³½æ ¼ æ™®ç‘žå¤«, éº¥å¯ é­	2022-06-22	2023-06-21	2024-03-01		https://patents.google.com/patent/TW202409075A/en
WO-2023278402-A1	Smarca degraders and uses thereof	Kymera Therapeutics, Inc.	Yi Zhang, Paul R. FLEMING, Xiao Zhu, Matthew M. Weiss	2021-06-28	2022-06-28	2023-01-05		https://patents.google.com/patent/WO2023278402A1/en
KR-20240165963-A	TYK2 inhibitors and uses thereof	ë‹¤ì¼€ë‹¤ ì•¼ì¿ ížŒ ê³ êµ ê°€ë¶€ì‹œí‚¤ê°€ì´ìƒ¤	ì•¨ëŸ° ì¡´ ì½œë¦¬ìŠ¤, ë¹„ë‚˜ì•½ í˜¸ì‚¬ê·¸ë¼í•˜ë¼, ë°”ìŠ¤ì¹´ë¥´ ìŠ¤ë¦¬ë°”ìŠ¤íƒ€ë°”	2022-03-25	2023-03-24	2024-11-25		https://patents.google.com/patent/KR20240165963A/en
WO-2023015199-A1	Hpk1 antagonists and uses thereof	Nimbus Saturn, Inc.	Neelu Kaila, Ian Linney, Stuart Ward, Grant Wishart, Ben Whittaker, Alexandre Cote, Jeremy Robert Greenwood, Abba LEFFLER, Daniel L. Severance, Steven K. ALBANESE	2021-08-03	2022-08-03	2023-02-09		https://patents.google.com/patent/WO2023015199A1/en
AU-2022417301-A1	Oxer1 antagonists and uses thereof	Fairhaven Pharmaceuticals Inc.	Shaun Abbott, Elyse Bourque, MylÃ¨ne DE LÃ‰SÃ‰LEUC, Jeremy Green, Julien MARTEL	2021-12-20	2022-12-20	2024-08-01		https://patents.google.com/patent/AU2022417301A1/en
CN-115463199-A	Traditional Chinese medicine composition for treating gout and preparation method thereof	æŽå‰å®½	æŽå‰å®½, æŽå‘å‰	2022-10-19	2022-10-19	2022-12-13		https://patents.google.com/patent/CN115463199A/en
CN-119280353-A	An oral preparation of a medicinal and edible extract composition capable of rapidly lowering uric acid and a preparation method thereof	å±±ä¸œä»åŒ»å ‚ç”Ÿç‰©ç§‘æŠ€æœ‰é™å…¬å¸	æŽè¥¿åž’, é™ˆç¿”, æŽå†›, é—«å‘è´ž, æž—å­˜å½¬, å¼ æµ·æ¶›	2024-11-14	2024-11-14	2025-01-10		https://patents.google.com/patent/CN119280353A/en
JP-WO2020214993-A5	Patent JPWO2020214993A5					2023-04-25		https://patents.google.com/patent/JPWO2020214993A5/en
JP-WO2019169263-A5	Patent JPWO2019169263A5					2023-08-16		https://patents.google.com/patent/JPWO2019169263A5/en
CN-116509840-A	Application of chuanxionglide I in the preparation of products for preventing and treating organ fibrosis	å››å·çœä¸­åŒ»è¯ç§‘å­¦é™¢, å››å·å¤§å­¦	æœä¿Šè“‰, é™ˆé›, çŽ‹å¯é‘«, å´ç‡•, å«£äºšçŽ², æŽå½¬, é™ˆå°é›¨, é©¬å‡¯å©·, æ¨å®‡æ–°	2023-04-27	2023-04-27	2023-08-01		https://patents.google.com/patent/CN116509840A/en
JP-2024528697-A	Microalgae-derived extracellular vesicles, their preparation and use	ã‚¨ã‚¤ã‚¸ãƒ¼ã‚¨ã‚¹ãƒ»ã‚»ãƒ©ãƒ”ãƒ¥ãƒ¼ãƒ†ã‚£ã‚¯ã‚¹ãƒ»ã‚½ã‚·ã‚¨ãƒ†ãƒ»ãƒ‘ãƒ¼ãƒ«ãƒ»ã‚¢ã‚¯ã‚·ã‚ªãƒ³ãƒ»ã‚µãƒ³ãƒ—ãƒªãƒ•ã‚£ã‚¨, ã‚¨ã‚¤ã‚¸ãƒ¼ã‚¨ã‚¹ï¼ã‚¨ãƒ ãƒ»ã‚½ã‚·ã‚¨ãƒ†ãƒ»ãƒ‘ãƒ¼ãƒ«ãƒ»ã‚¢ã‚¯ã‚·ã‚ªãƒ³ãƒ»ã‚µãƒ³ãƒ—ãƒªãƒ•ã‚£ã‚¨, ãƒŠãƒ³ãƒˆãƒ»ãƒ¦ãƒ‹ãƒ´ã‚§ãƒ«ã‚·ãƒ†	ãƒ‰ãƒªãƒƒã‚¿ãƒ³ãƒ†ã‚£ï¼Œãƒªãƒ©, ãƒ‘ãƒ–ãƒ­ ãƒ´ã‚§ã‚¬ï¼Œãƒ•ã‚¢ãƒ³, ãƒ—ãƒ«ãƒ´ã‚©ã‚¹ãƒˆï¼Œã‚¸ã‚§ãƒ¬ãƒŸãƒ¼, ãƒ´ã‚§ã‚¬ï¼Œãƒžãƒ‹ãƒ¥ã‚¨ãƒ«	2021-07-20	2022-07-20	2024-07-30		https://patents.google.com/patent/JP2024528697A/en
CN-115025200-A	Poria cocos-ginseng-ginger pills and preparation method thereof	é‚¯éƒ¸å¸‚é«˜å¼€å®‰çªå•†è´¸æœ‰é™å…¬å¸	ä»»å›½ç¥¥	2022-07-11	2022-07-11	2022-09-09		https://patents.google.com/patent/CN115025200A/en
CN-119054875-A	A preparation method for a combination of protein and plant extract	åŒ—äº¬å¨å°”ç‘žé©°ç§‘æŠ€æœ‰é™å…¬å¸	é‚¹æµ©	2024-09-23	2024-09-23	2024-12-03		https://patents.google.com/patent/CN119054875A/en
AT-527161-A2	Osmolyte-containing formulation to mitigate temperature influences	Circe Biotechnologie Gmbh		2023-03-20	2023-03-20	2024-09-15		https://patents.google.com/patent/AT527161A2/en
CN-115068582-A	Rhizoma polygonati-ginseng-ginger pills and preparation method thereof	é‚¯éƒ¸å¸‚é«˜å¼€å®‰çªå•†è´¸æœ‰é™å…¬å¸	ä»»å›½ç¥¥	2022-07-11	2022-07-11	2022-09-20		https://patents.google.com/patent/CN115068582A/en
JP-WO2020172492-A5	Patent JPWO2020172492A5					2023-02-28		https://patents.google.com/patent/JPWO2020172492A5/en
JP-2024000507-A	Methods for treating cd20-positive proliferative disorder with mosunetuzumab and polatuzumab vedotin	ã‚¸ã‚§ãƒãƒ³ãƒ†ãƒƒã‚¯ï¼Œ ã‚¤ãƒ³ã‚³ãƒ¼ãƒãƒ¬ã‚¤ãƒ†ãƒƒãƒ‰, Genentech Inc	ã‚­ãƒ£ãƒ­ãƒ« ã‚¨ãƒ¬ã‚¤ãƒ³ ã‚ªãƒ˜ã‚¢ï¼Œ, Elaine O'hear Carol, åº·å¼˜ å¤§æœ¨, Yasuhiro Oki, ã‚¢ã‚¤ãƒªã‚¹ ãƒˆãƒ©ãƒ³ãƒˆã‚¥ã‚¤ãƒ³ã‚¬ãƒ³ ãƒˆãƒ¼ï¼Œ, Tranthuyngan To Iris	2021-05-14	2023-05-24	2024-01-05		https://patents.google.com/patent/JP2024000507A/en	https://patentimages.storage.googleapis.com/df/e8/1f/c228b86e94a19c/2024000507000006.png
US-2024228583-A1	Activin receptor type ii chimeras and methods of use thereof	Keros Therapeutics, Inc.	Jasbir S. Seehra, Jennifer Lachey, Claire TSENG, Elissa FURUTANI, Christopher R. ROVALDI	2021-05-04	2022-05-03	2024-07-11		https://patents.google.com/patent/US20240228583A1/en
CN-117159672-A	A traditional Chinese medicine composition for preventing and/or treating refractory gout and its preparation method	åŒ—äº¬å¸‚æˆ¿å±±åŒºä¸­åŒ»åŒ»é™¢	å­™é²è‹±	2023-10-11	2023-10-11	2023-12-05		https://patents.google.com/patent/CN117159672A/en
JP-7096933-B1	Use of Lactobacillus plantarum BFA-LA4 strain and its Lactobacillus plantarum BFA-LA4 strain having a uric acid level lowering effect	åº·å“ç§‘æŠ€æœ‰é™å…¬å¸	ç¦å®‰ é™³	2021-06-10	2021-06-10	2022-07-06	2022-07-06	https://patents.google.com/patent/JP7096933B1/en	https://patentimages.storage.googleapis.com/00/f3/ca/376e7b983c4c03/0007096933000005.png
CN-117858707-A	CBL-B modulators and uses thereof	æž—ä¼¯å£«å…‹èŽ±å¥¥å…¬å¸	SÂ·MÂ·åˆ©ç‰¹å¾·èŽ«æ‹‰ä»£, AÂ·VÂ·éŸ¦æ–¯ç‰¹, TÂ·è´å…‹, JÂ·CÂ·é˜¿é›·å‰, DÂ·å¡æ–¯å¡”æ ¼çº³, JÂ·RÂ·æ ¼æž—ä¼å¾·, SÂ·æ‹‰è², FÂ·éº¦å…‹ç½—ä¼¯, YÂ·å¼	2021-04-09	2022-04-08	2024-04-09		https://patents.google.com/patent/CN117858707A/en
TW-202342530-A	Multispecific antibodies and uses thereof	ç¾Žå•†è¼ç‘žå¤§è—¥å»	éº—å¡” é»›å®‰ è‰¾æˆˆæ–¯æ±€æŽ, è©¹å§†å£« ç‘žæ£®ç´ è‰¾æ³¢è‘›, äºžåŠ›å±±å¾· éº¥å¯ è˜‡ä½›å¾· å·´æ¦®, è‰¾ç‘žå…‹ é¦¬ä¿® ç­å°¼ç‰¹, èŠçˆ¾å¾· å¸ƒå€«, é™³æŒº, è‰¾å€« éº¥å¯ è¿ªå®‰å¤šç´, é˜¿çˆ¾ç´ä¼¯ å¾·, ç†æŸ¥ æŽ ä¸‰ä¸– å‚‘å¡žå…‹, èŠ³ é‡‘, é¦¬é‡Œæ˜‚ æ³°ç‘žèŽŽ å¡è³½å®‰, é¦¬ä¿® è‰¾é‡Œæ–¯ç‰¹ æ‹‰å§†ä¼¯ç‰¹, é‡‘æŸèŽ‰ å®‰ é¦¬å¥Žç‰¹, ç¶­å‰å°¼ éº¥å¯ç‘ªç´æ–¯, å¾·å·´çˆ¾æ‰˜æ´› æ½”è¥¿å¡ å“ˆè¬ æ˜Ž, å°¼å¯…	2022-03-03	2023-03-01	2023-11-01		https://patents.google.com/patent/TW202342530A/en
EP-4297762-A1	Compositions and methods for reducing cytokine expression	Evelo Biosciences, Inc.	David Epstein, Duncan MCHALE	2021-02-26	2022-02-23	2024-01-03		https://patents.google.com/patent/EP4297762A1/en
WO-2025024626-A1	Surface modified carbon quantum dots and methods of making and use thereof	University Of South Florida	Nurettin Sahiner, Ramesh AYYALA	2023-07-27	2024-07-25	2025-01-30		https://patents.google.com/patent/WO2025024626A1/en
WO-2024238350-A1	Single-cell regulatory multi-omics with deep mitochondrial mutation profiling (redeem)	The Children's Medical Center Corporation	Vijay Sankaran, Jonathan Weissman, Chen Weng	2023-05-12	2024-05-10	2024-11-21		https://patents.google.com/patent/WO2024238350A1/en
WO-2023055163-A1	Method and apparatus for recommending nutritional supplements or nutritional sources on basis of artificial intelligence	ì£¼ì‹íšŒì‚¬ ì˜¨íƒíŠ¸í—¬ìŠ¤	ì´ìˆ˜ì§„, ì„±ì§€ë¯¼	2021-09-30	2022-09-30	2023-04-06		https://patents.google.com/patent/WO2023055163A1/en	https://patentimages.storage.googleapis.com/1c/b8/1e/918f61d8c83ad5/PCTKR2022014738-appb-img-000005.png
WO-2022164890-A2	Bacteria producing gamma-aminobutyric acid (gaba) and uses of the bacteria	Washington State University, Eastern Washington University	Jean-Baptiste O. ROULLET, Javier Ochoa-Reparaz, Kenneth Michael GIBSON, Andrea CASTILLO	2021-01-26	2022-01-26	2022-08-04		https://patents.google.com/patent/WO2022164890A2/en
CN-116549535-B	Uric acid-lowering fermentation product and preparation method and use thereof	æœªåå¤ªç ”ç”Ÿç‰©ç§‘æŠ€(ç»å…´)æœ‰é™å…¬å¸	æž—å³°, é©¬æ¶›, å®‹å¸…	2023-06-28	2023-06-28	2024-12-10	2024-12-10	https://patents.google.com/patent/CN116549535B/en
WO-2023205475-A1	Ctps1 inhibitors and uses thereof	Nimbus Clotho, Inc.	Neelu Kaila, Steven K. ALBANESE, Sebastien Campos, Kevin DEMARCO, Kevin D. Kreutter, Andreas Verras, Angela V. West, Lewis Whitehead	2022-04-21	2023-04-21	2023-10-26		https://patents.google.com/patent/WO2023205475A1/en
CN-119768393-A	MEK inhibitors and uses thereof	åŒ»è‚¯çº³è‚¿ç˜¤å­¦å…¬å¸	AÂ·CÂ·å¡æ–¯ç‰¹ç½—, MÂ·JÂ·å¸ƒå°”å…‹, TÂ·AÂ·æ¸©, SÂ·KÂ·å•ä½©å°”, SÂ·LÂ·æ¡‘è’‚åˆ©äºšçº³ç´¢æ‰˜, EÂ·æµ·æ©æ–¯, å¾å²š, OÂ·æ‰Žç»´è¿ªå‰	2022-05-25	2023-05-25	2025-04-04		https://patents.google.com/patent/CN119768393A/en
CN-116326682-A	Additive composition for relieving urinary system diseases of pets, preparation method and application	æ·±åœ³å¸‚è±†æŸ´å® ç‰©ç”¨å“æœ‰é™å…¬å¸, ä¸Šæµ·äº¤é€šå¤§å­¦	å§œåšæ–‡, å¼ æ´ªæ‰, æ®µå«å¸…	2023-03-29	2023-03-29	2023-06-27		https://patents.google.com/patent/CN116326682A/en
US-2025215002-A1	Solid forms of tyk2 inhibitors and methods of use	Takeda Pharmaceutical Company Limited	Alan John Collis, Jon P. Lawson, Melanie Janelle Bevill, Stephan Parent	2022-03-25	2023-03-24	2025-07-03		https://patents.google.com/patent/US20250215002A1/en	https://patentimages.storage.googleapis.com/ad/4c/ba/2a445bf02ea96d/US20250215002A1-20250703-D00000.png
EP-4499644-A1	Tyk2 inhibitor synthesis and intermediates thereof	Takeda Pharmaceutical Company Limited	Craig E. Masse, Avinash S. Phadke, Jon P. Lawson, Stuart Levy, Xiaowei Yang, Guisheng WU, Shufeng Fan	2022-03-25	2023-03-24	2025-02-05		https://patents.google.com/patent/EP4499644A1/en
WO-2023064326-A1	Methods of treating diseases associated with senescent cell accumulation	University Of Florida Research Foundation, Incorporated	Daohong Zhou, Guangrong Zheng, Yonghan HE, Liya Pi	2021-10-12	2022-10-12	2023-04-20		https://patents.google.com/patent/WO2023064326A1/en
WO-2023076572-A1	Nutritional composition for glucose support	Kate Farms, Inc.	Maia VERNACCHIA, Vanessa Millovich, Susan RAY, Melissa BAILEY, Erin LAMB	2021-11-01	2022-10-28	2023-05-04		https://patents.google.com/patent/WO2023076572A1/en
WO-2023076569-A1	Nutritional composition for renal support	Kate Farms, Inc.	Melissa BAILEY, Vanessa Millovich, Susan RAY, Zhaozhi HUANG, Erin LAMB	2021-11-01	2022-10-28	2023-05-04		https://patents.google.com/patent/WO2023076569A1/en
CN-115779983-A	Ion exchange technology-based traditional Chinese medicine decoction potassium removal process	å¤©æ´¥å¸‚ä¸­åŒ»è¯ç ”ç©¶é™¢é™„å±žåŒ»é™¢	æ¢é¢–, å¼ æ…§æ°, çŽ‹èŠ³å®‡, å­™æµ©, åˆ˜ç‡•, çŽ‹é›…ç¦, çŽ‹ç£Š	2022-10-24	2022-10-24	2023-03-14		https://patents.google.com/patent/CN115779983A/en	https://patentimages.storage.googleapis.com/bb/5f/e9/43900f83fb6b6a/HDA0003904142550000011.png
WO-2022217029-A1	Compositions and methods for delivering pharmaceutical agents	Arizona Board Of Regents On Behalf Of The University Of Arizona	Heidi MANSOUR, Rick Schnellmann, David ENCINAS BASURTO, Ernest VALLORZ	2021-04-09	2022-04-08	2022-10-13		https://patents.google.com/patent/WO2022217029A1/en
JP-2024521353-A	Methods of Use of PPAR Agonist Compounds and Pharmaceutical Compositions Thereof	ã‚¢ã‚¹ãƒ†ãƒ©ã‚¹è£½è–¬æ ªå¼ä¼šç¤¾, ãƒŸãƒˆãƒ–ãƒªãƒƒã‚¸ï¼Œã‚¤ãƒ³ã‚³ãƒ¼ãƒãƒ¬ãƒ¼ãƒ†ãƒƒãƒ‰	ç›´æ• å…¼å…‰, å…ƒè²¢ ä¼Šè—¤, ã‚¸ãƒ§ãƒ¼ã‚¸ ãƒ¢ãƒªã‚¬ãƒ³, èª“è©ž â–²é«˜â–¼æ±Ÿ, èŒ‰é‡Œå¥ˆ ç”°ä¸­	2021-06-02	2022-06-02	2024-05-31		https://patents.google.com/patent/JP2024521353A/en	https://patentimages.storage.googleapis.com/4f/18/06/42e6dbb515c745/2024521353000008.png
WO-2022229932-A1	Hypoxia inducible factor (hif) inhibitors for treatment of atrophy associated with retinal hypoxia	Einar Stefansson	Einar Stefansson	2021-04-29	2022-04-29	2022-11-03		https://patents.google.com/patent/WO2022229932A1/en
WO-2023214391-A1	Method for treating cancers and neurological diseases using quercetin-containing compositions	Quercis Pharma AG	Thomas Christian Lines	2022-05-06	2023-05-05	2023-11-09		https://patents.google.com/patent/WO2023214391A1/en
CN-114177264-A	Traditional Chinese medicine composition for treating diabetes and nephritis and preparation method and application thereof	èµ¤å³°å­¦é™¢	å¼ å…¨, å¤©ä»“, é˜¿æ—¥æœ¨æ‰Ž, å¼ å€¬å²š	2021-12-23	2021-12-23	2022-03-15		https://patents.google.com/patent/CN114177264A/en	https://patentimages.storage.googleapis.com/30/91/65/30a1b5f58a135c/HDA0003429964130000011.png
EP-4305021-A1	Usp30 inhibitors and uses thereof	Vincere Biosciences, Inc.	Donna L. Romero, Andrew David LEE, Bahareh BEHROUZ, JR. Edward Lawrence FRITZEN	2021-03-10	2022-03-10	2024-01-17		https://patents.google.com/patent/EP4305021A1/en
US-2025288591-A1	Trimeprazine for use in treating trigeminal neuralgia and for reducing pain related thereto	Undaunted Bio, Inc.	Ernest K. Manders, Mark Anthony David Collins	2022-05-02	2023-05-02	2025-09-18		https://patents.google.com/patent/US20250288591A1/en
US-2022233592-A1	Treatment of kidney failure using ex vivo reprogrammed immune cells	Creative Medical Technologies, Inc.	Thomas Ichim, Amit Patel	2021-01-26	2022-01-26	2022-07-28		https://patents.google.com/patent/US20220233592A1/en	https://patentimages.storage.googleapis.com/62/3f/0a/b2fbcf7a1688b5/US20220233592A1-20220728-D00000.png
CN-113041310-A	Futuo kidney-eliminating prescription and application thereof	å¹¿ä¸œçœä¸­åŒ»é™¢ï¼ˆå¹¿å·žä¸­åŒ»è¯å¤§å­¦ç¬¬äºŒé™„å±žåŒ»é™¢ã€å¹¿å·žä¸­åŒ»è¯å¤§å­¦ç¬¬äºŒä¸´åºŠåŒ»å­¦é™¢ã€å¹¿ä¸œçœä¸­åŒ»è¯ç§‘å­¦é™¢ï¼‰	å¼ è•¾, åˆ˜æ—­ç”Ÿ, æ¯›ç‚œ	2021-03-31	2021-03-31	2021-06-29		https://patents.google.com/patent/CN113041310A/en	https://patentimages.storage.googleapis.com/da/98/b4/4ea66f22219a11/HDA0003002066590000011.png
WO-2022177815-A1	MUCOSAL DELIVERY OF COMPOUNDS FOR MODIFYING iAGE	Edifice Health, Inc.	David Furman, Bryan Cox, David Vigerust	2021-02-19	2022-02-11	2022-08-25		https://patents.google.com/patent/WO2022177815A1/en
WO-2022203533-A1	Method for assessing predisposition to different forms of type ii diabetes mellitus	Ð’Ð»Ð°Ð´Ð¸Ð¼Ð¸Ñ€ Ð’Ð°Ð»ÐµÑ€ÑŒÐµÐ²Ð¸Ñ‡ Ð’ÐžÐ›ÐžÐ‘Ð£Ð•Ð’	Ð’Ð»Ð°Ð´Ð¸Ð¼Ð¸Ñ€ Ð’Ð°Ð»ÐµÑ€ÑŒÐµÐ²Ð¸Ñ‡ Ð’ÐžÐ›ÐžÐ‘Ð£Ð•Ð’, Ð˜Ñ€Ð¸Ð½Ð° Ð¡Ñ‚Ð°Ð½Ð¸ÑÐ»Ð°Ð²Ð¾Ð²Ð½Ð° ÐšÐžÐ›Ð•Ð¡ÐÐ˜ÐšÐžÐ’Ð, Ð’Ð°Ð»ÐµÑ€Ð¸Ð¹ Ð’Ð»Ð°Ð´Ð¸Ð¼Ð¸Ñ€Ð¾Ð²Ð¸Ñ‡ ÐŸÐžÐ›Ð£ÐÐžÐ’Ð¡ÐšÐ˜Ð™, Ð˜Ð½Ð½Ð° Ð¡ÐµÑ€Ð³ÐµÐµÐ²Ð½Ð° Ð¥ÐžÐ›Ð¯ÐÐ”Ð Ð, Ð¡Ð¾Ñ„ÑŒÑ Ð’Ð¸ÐºÑ‚Ð¾Ñ€Ð¾Ð²Ð½Ð° Ð”Ð Ð£Ð–Ð˜ÐÐ˜ÐÐ, Ð’Ð°ÑÐ¸Ð»Ð¸Ð¹ Ð’Ð»Ð°Ð´Ð¸Ð¼Ð¸Ñ€Ð¾Ð²Ð¸Ñ‡ Ð Ð•Ð¨Ð•Ð¢ÐÐ˜ÐšÐžÐ’, ÐÐ°Ñ‚Ð°Ð»ÑŒÑ ÐÐ»ÐµÐºÑÐ°Ð½Ð´Ñ€Ð¾Ð²Ð½Ð° Ð•Ð ÐœÐžÐ›Ð•ÐÐ…	2021-03-25	2021-03-25	2022-09-29		https://patents.google.com/patent/WO2022203533A1/en
WO-2024123828-A1	Nootkatone for the treatment of diabetic dermopathy or diabetic peripheral neuropathy	Enveda Therapeutics, Inc.	Viswa COLLURU, Daniel Wee, Matthew GAETZ, Hannah GORDON, Marvin Yu, Mark Deeg	2022-12-05	2023-12-05	2024-06-13		https://patents.google.com/patent/WO2024123828A1/en
WO-2023003518-A2	Methods, compositions and kits for fat remodelling	Nanyang Technological University	Peng Chen, Aung THAN, Ping ZAN	2021-07-22	2022-07-22	2023-01-26		https://patents.google.com/patent/WO2023003518A2/en
CN-118806764-A	Sustained release preparations and methods of use thereof	çåšè¿›(ä¸­å›½)åŒ»è¯æŠ€æœ¯å¼€å‘æœ‰é™å…¬å¸	é‚µæ³½æ™º, æ¨ç«‹æ³¢, è¿ˆå…‹Â·JÂ·é©¬è’‚å†…åˆ©, å‘¨æ ½å®œ, PÂ·EÂ·è¥¿å°¼å¥¥é›·, TÂ·BÂ·é©¬å“ˆè©¹	2023-04-18	2023-04-18	2024-10-22		https://patents.google.com/patent/CN118806764A/en
WO-2022253945-A1	Pharmaceutical dosage forms comprising 3-(5-methyl-1,3-thiazol-2-yl)-5-[(3r)-tetrahydrofuran-3-yloxy]-n-{(1r)-1-[2-(trifluoromethyl)pyrimidin-5-yl]ethyl}-benzamide	Bayer Aktiengesellschaft, Bayer Pharma Aktiengesellschaft	Dennis KRICKAU, Ildiko Terebesi	2021-06-04	2022-06-02	2022-12-08		https://patents.google.com/patent/WO2022253945A1/en
WO-2024108201-A2	Cannabigerolic acid (cbga) and cannabigerol (cbg) derived products and methods of use	Bazelet Health Systems, Inc.	Michael Elzufon, Howard Hoffberg	2022-11-18	2023-11-20	2024-05-23		https://patents.google.com/patent/WO2024108201A2/en
EP-4525886-A1	Increasing klotho levels	ADvantage Therapeutics, Inc.	Ci-Di CHEN, Carmela ABRAHAM, Menachem Abraham	2022-05-17	2023-05-08	2025-03-26		https://patents.google.com/patent/EP4525886A1/en
US-2022291237-A1	Gene Expression Inflammatory Age and Its Uses	Edifice Health, Inc.	David Furman	2021-03-04	2022-02-25	2022-09-15		https://patents.google.com/patent/US20220291237A1/en	https://patentimages.storage.googleapis.com/fb/fa/b5/a9079e2350bff2/US20220291237A1-20220915-D00000.png
CA-3234031-A1	Methods and kits for diagnosing muscle atrophy	Daniel TAILLANDIER, Anne Elisabeth HENG, Institut National De Recherche Pour L'agriculture, L'alimentation Et L'environnement, Julien ANIORT, Universite Clermont Auvergne, Centre Hospitalier Universitaire De Clermont-Ferrand	Daniel TAILLANDIER, Anne Elisabeth HENG, Julien ANIORT	2021-10-06	2022-10-05	2023-04-13		https://patents.google.com/patent/CA3234031A1/en
WO-2024102938-A1	Oligosaccharides for glycemic control	Bcd Bioscience, Inc.	Matthew Joseph AMICUCCI, Angela Maria Marcobal-Barranco, Maria Ximena MALDONADO-GOMEZ, Cory Glen VIERRA, James Patrick CERNEY, David Gregory CHAPIN, Alexandria Marie Salazar CONNER, Riley Anne DREXLER, Megan Lee, Nithya KRISHNAKUMAR	2022-11-11	2023-11-09	2024-05-16		https://patents.google.com/patent/WO2024102938A1/en
JP-2024504696-A	CTLA4-binding proteins and methods of treating cancer	ãƒã‚¤ã‚ªã‚¢ãƒ³ãƒˆãƒ¬ ã‚¨ãƒ«ã‚¨ãƒ«ã‚·ãƒ¼	ã‚´ãƒ¼ãƒ‰ãƒ³ ã‚´ã‚¯ãƒ«ãƒ³ ã‚¦ã‚©ãƒ³ï¼Œ, ãƒ´ã‚£ãƒ³ã‚»ãƒ³ãƒˆ ãƒªãƒ³ï¼Œ	2021-01-20	2022-01-20	2024-02-01		https://patents.google.com/patent/JP2024504696A/en	https://patentimages.storage.googleapis.com/8d/ab/09/beac82f3b98551/2024504696000066.png
WO-2023183900-A1	Tyk2 inhibitor formulations and methods of making the same	Nimbus Lakshmi, Inc.	Alan John Collis, Stuart Levy, Colin MINCHOM, Andrew PHIMISTER, Sarah Jean BETHUNE, David Shank FRY, Erica SCHLESINGER, Dan SMITHEY, Randy Wald, James FENNEWALD	2022-03-25	2023-03-24	2023-09-28		https://patents.google.com/patent/WO2023183900A1/en
KR-20230104514-A	Bioconverted Polysaccharide Extract of Gloiopeltis furcata with High Anti-inflammation Activity, and Use thereof	ì´ì£¼ìš´	ê¶Œë¯¸ì§„, ì´ì£¼ìš´, ì¡°ì˜í˜¸	2021-12-31	2022-11-22	2023-07-10		https://patents.google.com/patent/KR20230104514A/en	https://patentimages.storage.googleapis.com/f2/89/b1/2d09c5f664fb74/pat00002.png
KR-20250002457-A	Composition comprising N-acetylcysteine, vitamin D and preferably glutathione, use thereof, and pharmaceutical and health functional food compositions thereof	ìœ ë¦¬ì•„ì¹˜ ì´íƒœë¦¬, ì—ìŠ¤.ì•Œ.ì—˜.	ë¡œë Œì¡° ì„¸ì»¨ë””ë‹ˆ, ë¯¸ì—íƒ€ ì¹´í…Œë¼, ìŠ¤í…ŒíŒŒë…¸ ë ë¡œ	2022-04-12	2023-04-12	2025-01-07		https://patents.google.com/patent/KR20250002457A/en
CN-114848765-A	Traditional Chinese medicine composition for delaying chronic kidney disease progression and application thereof	å¹¿å·žä¸­åŒ»è¯å¤§å­¦ç¬¬ä¸€é™„å±žåŒ»é™¢	æ±¤æ°´ç¦, é»Žå¿—å½¬, é™ˆåˆšæ¯…, æ›¾èŽ‰, çŽ‹è¶…, è‹ä¿æž—, ç¨‹å¾·é‡‘	2022-05-17	2022-05-17	2022-08-05		https://patents.google.com/patent/CN114848765A/en	https://patentimages.storage.googleapis.com/41/4d/7b/4cfa9f46bfdb4f/HDA0003647311880000011.png
CA-3233706-A1	Mno nanomaterial based inhibitors of inflammation and cancer metastasis	Kam W. Leong, The Trustees Of Columbia University In The City Of New York, Yiling ZHONG, Newsouth Innovations Pty Limited	Kam W. Leong, Yiling ZHONG	2021-09-30	2022-09-30	2023-04-06		https://patents.google.com/patent/CA3233706A1/en
WO-2024178142-A1	Compositions and methods for targeting tumor-associated macrophages	Resolute Science, Inc.	Faith Hemenway Barnett	2023-02-22	2024-02-21	2024-08-29		https://patents.google.com/patent/WO2024178142A1/en
US-2023133958-A1	Compounds useful in modulating egfr and pi3k	Mekanistic Therapeutics Llc	Christopher E. Whitehead, Judith S. Leopold	2021-10-20	2022-10-20	2023-05-04		https://patents.google.com/patent/US20230133958A1/en
CN-120457127-A	Compounds for modulating EGFR and PI3K	éº¦å…‹å°¼æ–¯è¿ªå…‹æ²»ç–—æœ‰é™å…¬å¸	CÂ·EÂ·æ€€ç‰¹é»‘å¾·, JÂ·SÂ·åˆ©å¥¥æ³¢å¾·	2022-10-20	2023-10-19	2025-08-08		https://patents.google.com/patent/CN120457127A/en
EP-4593630-A1	Methods for providing health benefits in animals	SociÃ©tÃ© des Produits NestlÃ© S.A.	Yuanlong Pan, Qinghong LI, Sonia KARAZ, Vincenzo Sorrentino	2022-09-30	2023-08-22	2025-08-06		https://patents.google.com/patent/EP4593630A1/en
KR-20230150657-A	Method and apparatus for recommending nutritional sources based on artificial intelligence	ì£¼ì‹íšŒì‚¬ ì˜¨íƒíŠ¸í—¬ìŠ¤	ì´ìˆ˜ì§„, ì„±ì§€ë¯¼	2022-04-22	2022-04-22	2023-10-31		https://patents.google.com/patent/KR20230150657A/en	https://patentimages.storage.googleapis.com/ef/16/1d/c64bd1160b0a18/pat00005.png
CN-115429785-A	Composition for improving bioavailability and treatment effect of isothiocyanate compounds	æ— é”¡æ°è¥¿åŒ»è¯è‚¡ä»½æœ‰é™å…¬å¸	ç¨‹æ™¯æ‰, æ¨æ™¨, å‘¨å…¶è´¤, å°šæ™¨	2022-09-15	2022-09-15	2022-12-06		https://patents.google.com/patent/CN115429785A/en	https://patentimages.storage.googleapis.com/d3/68/85/c01d7d1d5dc1f6/HDA0003848121920000011.png
CN-116211978-A	Application of Amomum extract in preparation of UA-lowering and anti-gouty arthritis medicine	è´µå·žåŒ»ç§‘å¤§å­¦	è‘£èŽ‰, å¼ å–„æƒ , è‘£æ°¸å–œ, é™ˆèŽ‰å¨œ, æ¯›æ°¸æ¸…, èµµç¦ä¼š, å»–å°šé«˜, ä½•è¿…, é»„å®¶å®‡	2023-03-09	2023-03-09	2023-06-06		https://patents.google.com/patent/CN116211978A/en	https://patentimages.storage.googleapis.com/77/21/35/f12acb91741ad3/HDA0004117323420000011.png
CN-113317493-A	A plant beverage for increasing alcohol content, relieving hangover, protecting liver and stomach	é™ˆé¸¿æ°, å¤äº¬æ–‡	é™ˆé¸¿æ°, å¤äº¬æ–‡	2021-05-26	2021-05-26	2021-08-31		https://patents.google.com/patent/CN113317493A/en
CN-117959346-A	Application of pharmaceutical composition in preparation of medicine for preventing and/or treating diabetic nephropathy	ä¸Šæµ·å¸‚æµ¦ä¸œæ–°åŒºäººæ°‘åŒ»é™¢	æœ±å«çº¢, é‡‘å‘¨æ…§	2024-01-30	2024-01-30	2024-05-03		https://patents.google.com/patent/CN117959346A/en
CN-118717921-A	A Chinese medicine composition for treating renal failure and related kidney diseases	ä»²å´‡å…	ä»²å´‡å…	2024-07-11	2024-07-11	2024-10-01		https://patents.google.com/patent/CN118717921A/en
US-2025108036-A1	Compositions for removing senescent cells and uses thereof	Lifeceutix Co., Ltd.	Tae Kook Kim, Hyung Ju JANG, Kang Sik CHOO	2021-11-10	2022-11-09	2025-04-03		https://patents.google.com/patent/US20250108036A1/en	https://patentimages.storage.googleapis.com/cb/49/3d/c325bc0a6615b3/US20250108036A1-20250403-D00001.png
CN-119157990-A	A Chinese medicine composition for treating diabetic nephropathy and its application	å¹¿ä¸œçœä¸­åŒ»é™¢ï¼ˆå¹¿å·žä¸­åŒ»è¯å¤§å­¦ç¬¬äºŒé™„å±žåŒ»é™¢ã€å¹¿å·žä¸­åŒ»è¯å¤§å­¦ç¬¬äºŒä¸´åºŠåŒ»å­¦é™¢ã€å¹¿ä¸œçœä¸­åŒ»è¯ç§‘å­¦é™¢ï¼‰	èŒƒå† æ°	2024-09-25	2024-09-25	2024-12-20		https://patents.google.com/patent/CN119157990A/en
CN-120361238-A	Composition for blood storage and infusion	é˜¿å°”ä¼¯ç‰¹çˆ±å› æ–¯å¦åŒ»å­¦é™¢	JÂ·MÂ·å¼—é‡Œå¾·æ›¼	2024-01-23	2025-01-23	2025-07-25		https://patents.google.com/patent/CN120361238A/en
CN-119868249-A	Transdermal delivery formulation	é˜¿å°”ä¼¯ç‰¹çˆ±å› æ–¯å¦åŒ»å­¦é™¢	JÂ·MÂ·å¼—é‡Œå¾·æ›¼	2023-10-24	2024-10-24	2025-04-25		https://patents.google.com/patent/CN119868249A/en
AU-2021103793-A4	A polyherbal fast dissolving tablet against diabetic neuropathy	Chaturvedi, Ashwani Kumar MR, Kumar, Amrish DR, Kumar, Nitesh DR, Mahmood, Tarique DR, Siddiqui, Mohd. Haris DR, Tiwari, Reshu MRS	Ashwani Kumar Chaturvedi, Amrish Kumar, Nitesh Kumar, Tarique Mahmood, Mohd. Haris Siddiqui, Reshu Tiwari	2021-07-01	2021-07-01	2022-03-31	2022-03-31	https://patents.google.com/patent/AU2021103793A4/en
BR-102024021784-A2	TRANSDERMAL FORMULATION, METHOD OF REDUCING CD38 ACTIVITIES IN VITRO, TRANSDERMAL DELIVERY KIT OR SYSTEM AND USES	Albert Einstein College Of Medicine	Joel M. Friedman	2023-10-24	2024-10-21	2025-05-06		https://patents.google.com/patent/BR102024021784A2/en
KR-20240174506-A	Composition for the treatment of kidney disease containing fermented glasswort extract, ganghwa mugwort or Schisandra chinensis extract as an active ingredient	ê±´êµ­ëŒ€í•™êµ ì‚°í•™í˜‘ë ¥ë‹¨	ê¹€ìˆ˜ê¸°, ì˜¨ì •ì—°	2023-06-08	2024-06-07	2024-12-17		https://patents.google.com/patent/KR20240174506A/en
CN-114306499-A	Application of Zhibai Dihuang Pills as or in preparation of cisplatin for the prevention and treatment of acute kidney injury	å¤©æ´¥ç§‘æŠ€å¤§å­¦	åˆ˜æŒ¯, å¾æ™”, é™ˆæ™“å®£, éƒ­å±¥å€©, æŽæ˜•å†‰, é«˜ä¿ŠçŽ², çŽ‹è¿‘è¿‘, å‘å²‘, æ»•çŽ‰é¸¥, éƒå½­	2022-02-10	2022-02-10	2022-04-12		https://patents.google.com/patent/CN114306499A/en	https://patentimages.storage.googleapis.com/c0/4f/31/5c5eb304352081/HDA0003499546210000011.png
TW-202513087-A	Composition for enhancing or improving kidney function	æ—¥å•†å¥½ä¾å¥åº·é£Ÿå“è‚¡ä»½æœ‰é™å…¬å¸	å†…å°¾éš†æ­£, ä½æ²»è‰¯ä»‹	2023-09-15	2024-09-10	2025-04-01		https://patents.google.com/patent/TW202513087A/en
CN-112773877-A	Pharmaceutical composition for treating proteinuria caused by diabetic nephropathy and preparation method and application thereof	æˆéƒ½ä¸­åŒ»è¯å¤§å­¦é™„å±žåŒ»é™¢	æŽæ˜Žæƒ, å‘æ•, è¢å¼ºåŽ, ä½•çŽ‰åŽ, èµµè‰¯æ–Œ, è°¢çº¢è‰³, çŽ‹é’§å†¬, æŽç‡•	2021-01-29	2021-01-29	2021-05-11		https://patents.google.com/patent/CN112773877A/en
WO-2024251659-A1	Dna-binding protein-a modulator for the treatment of renal ischemia/reperfusion injury	Otto-Von-Guericke-UniversitÃ¤t Magdeburg	Peter R. MERTENS, Charlotte REICHARDT	2023-06-09	2024-06-03	2024-12-12		https://patents.google.com/patent/WO2024251659A1/en
WO-2025198923-A1	Plant extract compositions and uses thereof	Curanex Pharmaceuticals Inc.	Jun Liu, Ning Zhang, Chang Liu	2024-03-18	2025-03-13	2025-09-25		https://patents.google.com/patent/WO2025198923A1/en
CN-117298241-A	Traditional Chinese medicine formula for treating diabetes and preparation method thereof	å›½è¯è‘›æ´²åä¸­å¿ƒåŒ»é™¢	å¼ ä¼šæ–‡	2023-10-24	2023-10-24	2023-12-29		https://patents.google.com/patent/CN117298241A/en
US-2025195433-A1	Compositions Having Improved Bioavailability of Therapeutics and Uses Thereof	TRx Biosciences Limited	Daniel M. Gooding, John Brew, Robin M. Bannister	2022-03-14	2023-03-14	2025-06-19		https://patents.google.com/patent/US20250195433A1/en	https://patentimages.storage.googleapis.com/a4/aa/87/f654707f5b55ad/US20250195433A1-20250619-D00001.png
WO-2025076059-A1	Rocaglate derivatives and uses thereof	Trustees Of Boston University, University Of Massachusetts	Jr. John A. Porco, Zihao Wang, Lauren E. BROWN, Stanley I. GOLDSTEIN, Sunil K. MALONIA, Ritesh P. THAKARE, Alok K. MISHRA, Michael R. Green	2023-10-02	2024-10-02	2025-04-10		https://patents.google.com/patent/WO2025076059A1/en
CN-116917294-A	Rapamycin analogues and uses thereof	è©¹æ£®è¯ä¸šæœ‰é™å…¬å¸	DÂ·JÂ·å¥¥å°¼å°”, EÂ·èµ›äºš, SÂ·WÂ·AÂ·åº·	2021-01-22	2022-01-24	2023-10-20		https://patents.google.com/patent/CN116917294A/en
CN-118634204-A	Nanoformulation of carambola root extract and its application in preparing drugs for treating diabetic nephropathy	å¹¿è¥¿åŒ»ç§‘å¤§å­¦ç¬¬ä¸€é™„å±žåŒ»é™¢	å¼ å®äº®, é»„æŒ¯å…‰, é»„è‚–æ›¼, åºžç§‹çŽ², ä¸¥è¾‰	2024-02-02	2024-02-02	2024-09-13		https://patents.google.com/patent/CN118634204A/en
IT-202300015291-A1	DELIVERY SYSTEM COMPRISING LIPID OR POLYMERIC NANOPARTICLES COMPRISING THYROID HORMONES	Fond Riccardo Terzi E Silvio Albini, National And Kapodistrian Univ Of Athens, Oz Biosciences Sas	Christodoulos Xinaris, Angelo Michele Lavecchia, Olivier Zelphati, Iordanis Mourouzis, Constantinos Pantos, Ermolaos Iatrou, Dimitrios Skourtis	2023-07-20	2023-07-20	2025-01-20		https://patents.google.com/patent/IT202300015291A1/en
TW-202509038-A	Isoandrographolide analogs and method for treatment using the same	ç¾Žå•†æ©ç¶­é”é†«ç™‚å…¬å¸	å¸•å“ˆå¡ åº·é”å‰ è³ˆå“ˆå¤«, æ¡‘å·´æ‹‰ å‡¡è‚¯å¡” å“¥æœå§†å¡æ‹‰, æˆšè˜­ åˆ‡é­¯åº«å¸•åˆ©, å¸ƒèŠæ© èµ«æ–¯ç‰¹ è«¾æ›¼, ç´¢è’‚é‡Œå¥§æ–¯ ï¼« å¡æ‹‰èŽŽå¨œç³»æ–¯, é«˜å¦ æ›¼é“çˆ¾, å°å“å°¼çˆ¾ æ…•å…‹è·å¸•å¾·äºž	2023-05-18	2024-05-20	2025-03-01		https://patents.google.com/patent/TW202509038A/en
CN-114404550-A	A Chinese medicinal composition for treating diabetes and its complications	å°•è—æ ¡éƒŽ	å°•è—æ ¡éƒŽ	2022-02-10	2022-02-10	2022-04-29		https://patents.google.com/patent/CN114404550A/en
JP-2024536836-A	Compositions and methods for treating or preventing inflammatory diseases, including diabetes and thyroid diseases	ãƒ¬ã‚¤ãƒã‚§ãƒ« ã‚¢ãƒ«ã‚«ãƒ©ã‚¤	ãƒ¬ã‚¤ãƒã‚§ãƒ« ã‚¢ãƒ«ã‚«ãƒ©ã‚¤	2021-09-23	2022-09-22	2024-10-08		https://patents.google.com/patent/JP2024536836A/en
WO-2024003558-A1	Prodrugs of lysyl oxidase inhibitors	The Institute Of Cancer Research: Royal Cancer Hospital	Deborah SMITHEN, Leo Leung, Dan Niculescu-Duvaz, Richard Marais, Caroline Springer	2022-06-30	2023-06-29	2024-01-04		https://patents.google.com/patent/WO2024003558A1/en
WO-2025194157-A2	Therapeutic combinations for mitochondrial and other disorders	Native Code Bio, Llc	Adam Nelson, Stephen HUNG	2024-03-14	2025-03-14	2025-09-18		https://patents.google.com/patent/WO2025194157A2/en
WO-2024003557-A1	Sulfoximines as inhibitors of lysyl oxidase	The Institute Of Cancer Research: Royal Cancer Hospital	Leo Leung, Dan Niculescu-Duvaz, Caroline Springer	2022-06-30	2023-06-29	2024-01-04		https://patents.google.com/patent/WO2024003557A1/en
WO-2024247839-A1	Antioxidant	é †ä¸€éƒŽ é¢¨é–“	é †ä¸€éƒŽ é¢¨é–“	2023-05-26	2024-05-22	2024-12-05		https://patents.google.com/patent/WO2024247839A1/en	https://patentimages.storage.googleapis.com/12/34/97/abb3bd73cbbd4d/JPOXMLDOC01-appb-D000009.png
WO-2024249938-A1	Methods and materials for identifying and treating senescence/age-related diseases	Mayo Foundation For Medical Education And Research	Andy Selim CHAIB, James L. Kirkland, Tamar TCHKONIA, Ian R. LANZA, Michael D. Jensen	2023-05-31	2024-05-31	2024-12-05		https://patents.google.com/patent/WO2024249938A1/en
CN-119677509-A	Fibrate compositions for treating inflammation and neuroinflammation	ç‰¹ç‘žå…‹æ€ç”Ÿç‰©ç§‘å­¦æœ‰é™å…¬å¸	çº¦ç¿°Â·å¸ƒé², ä¸¹å°¼å°”Â·å¤ä¸, ç½—å®¾Â·MÂ·ç­å°¼æ–¯ç‰¹	2022-03-14	2023-03-14	2025-03-21		https://patents.google.com/patent/CN119677509A/en
WO-2023174941-A1	Fibrate compositions for treating inflammation and neuroinflammation	TRx Biosciences Limited, Monument Therapeutics Limited	John Brew, Daniel Gooding, Kiri GRANGER, Sheryl CASWELL, Jennifer Barnett, Robin M. Bannister	2022-03-14	2023-03-14	2023-09-21		https://patents.google.com/patent/WO2023174941A1/en
WO-2025096942-A1	Trimeprazine for use in treating pain associated with trigeminal neuralgia	Undaunted Bio, Inc.	Ernest K. Manders, Mark Anthony David Collins	2023-11-01	2024-11-01	2025-05-08		https://patents.google.com/patent/WO2025096942A1/en
WO-2025171226-A1	Compositions and methods for inducing ferroptosis	Kojin Therapeutics, Inc.	Laura FURST, Lu Yan, Horst Hemmerle, JR. John Kitridge EATON, JR. John HYNES, Ramesh Kumar SISTLA	2024-02-07	2025-02-07	2025-08-14		https://patents.google.com/patent/WO2025171226A1/en
WO-2025171225-A1	Compositions and methods for inducing ferroptosis	Kojin Therapeutics, Inc.	Laura FURST, Lu Yan, Horst Hemmerle, JR. John Kitridge EATON, JR. John HYNES, Ramesh Kumar SISTLA	2024-02-07	2025-02-07	2025-08-14		https://patents.google.com/patent/WO2025171225A1/en
WO-2025171265-A1	Compositions and methods for inducing ferroptosis	Kojin Therapeutics, Inc.	Laura FURST, Lu Yan, Horst Hemmerle, JR. John Kitridge EATON, JR. John HYNES, Ramesh Kumar SISTLA, Wei-Sheng Huang	2024-02-07	2025-02-07	2025-08-14		https://patents.google.com/patent/WO2025171265A1/en
CN-116473234-A	Basic formula of low-carbon nutritional functional food for comprehensively regulating and controlling blood sugar and functional food thereof	æ²ˆé˜³ä½°è¡Œå¥åº·ç®¡ç†æœ‰é™å…¬å¸	æŽå³°è€€, æŽä¾å”	2023-04-13	2023-04-13	2023-07-25		https://patents.google.com/patent/CN116473234A/en
WO-2024128147-A1	Composition, agent, and methods for producing same	æ ªå¼ä¼šç¤¾æ¼¢æ–¹åŒ»ç§‘å­¦ç ”ç©¶æ‰€	æ—¥å‡ºç”· å¤§åŸŽ, å® ä¸­å³¶, å…‹ä¹‹ å‘äº•	2022-12-16	2023-12-08	2024-06-20		https://patents.google.com/patent/WO2024128147A1/en
WO-2024229271-A1	Nanoparticle-based theranostic platform for diagnosis and treatment of senescence-related pathologies	Memorial Sloan-Kettering Cancer Center, Memorial Hospital For Cancer And Allied Diseases, Sloan-Kettering Institute For Cancer Research	Valentin BARTHET, Clemens Hinterleitner, Daniel A. Heller, Scott Lowe	2023-05-03	2024-05-02	2024-11-07		https://patents.google.com/patent/WO2024229271A1/en
WO-2025035032-A2	Methods and compositions for providing customized nutritional supplements	Vibrant Holdings, Llc	Karthik Krishna, Hari Krishnan KRISHNAMURTHY, Vasanth JAYARAMAN, Kang BEI, Tianhao WANG, John J. Rajasekaran	2023-08-08	2024-08-08	2025-02-13		https://patents.google.com/patent/WO2025035032A2/en
JP-2025082282-A	Sodium-glucose cotransporter inhibitors	å°æž—è£½è–¬æ ªå¼ä¼šç¤¾, Kobayashi Pharmaceutical Co Ltd	ä½‘æ¨¹ å°¾â–²é–¢â–¼, Yuki Ozeki, ç§€å¤« è–©, Hideo Satsusui	2023-11-16	2024-10-31	2025-05-28		https://patents.google.com/patent/JP2025082282A/en
WO-2024011239-A1	Compounds, compositions, and methods for reducing production of trimethylamine	The Cleveland Clinic Foundation	Stanley L. Hazen, James T. Anderson	2022-07-08	2023-07-07	2024-01-11		https://patents.google.com/patent/WO2024011239A1/en
WO-2024011240-A1	Compounds, compositions, and methods for reducing production of trimethylamine	The Cleveland Clinic Foundation	Stanley L. Hazen, James T. Anderson	2022-07-08	2023-07-07	2024-01-11		https://patents.google.com/patent/WO2024011240A1/en
WO-2024130173-A1	Benzimidazole derivatives	Immvention Therapeutix	Ryan Clark, Matthew GALLOVIC, Robert David JUNKINS, Athisayamani Jeyaraj DURAISWAMY, Mahanandeesha S. HALLUR, Polina Sai BABU	2022-12-16	2023-12-15	2024-06-20		https://patents.google.com/patent/WO2024130173A1/en
KR-20250096709-A	Inflammatory Disease Gene Panel	ë£¨ë“œìœ… ì—”í„°í”„ë¼ì´ì¦ˆìŠ¤, ì•„ì´ì—”ì”¨.	ë§ˆë¹ˆ ì—ìŠ¤. í•˜ìš°ìŠ¤ë§Œ, ì‚¬íŒŒì´ì–´ íƒˆë¦¬ì•„ ë¹Œë¼íŒŒë‚˜, ì¹´ì¼ ì—ì´ì¹˜. ì•”ë²„íŠ¸	2022-09-20	2023-09-20	2025-06-27		https://patents.google.com/patent/KR20250096709A/en
WO-2025084940-A1	2-methyl-3-phytyl-1,4-naphthoquinone for use in the treatment or prevention of diseases with dysfunction of vascular endothelium	Chde Polska S.A.	Stefan CHÅOPICKI, Szczepan Zapotoczny, Anna KIEROÅƒSKA-RUDEK, Agnieszka KIJ, Anna BAR, MaÅ‚gorzata JANIK-HAZUK, Justyna BEDNORZ	2023-10-20	2024-10-18	2025-04-24		https://patents.google.com/patent/WO2025084940A1/en
WO-2024011238-A2	Compounds, compositions, and methods for reducing production of trimethylamine	The Cleveland Clinic Foundation	Stanley L. Hazen, James T. Anderson	2022-07-08	2023-07-07	2024-01-11		https://patents.google.com/patent/WO2024011238A2/en
WO-2023215815-A1	Dietary macro/micronutritional compositions and applications thereof	Dabdoub Atif	Atif DABDOUB	2022-05-05	2023-05-04	2023-11-09		https://patents.google.com/patent/WO2023215815A1/en
WO-2023086467-A1	Celastrol proteolysis targeting chimeras	The General Hospital Corporation, President And Fellows Of Harvard College	Ralph Mazitschek, Connor PAYNE, Bakhos TANNOUS	2021-11-10	2022-11-10	2023-05-19		https://patents.google.com/patent/WO2023086467A1/en
SI-26055-A	Nano-micellar pharmaceutical synergetic composition with antioxidant, anti-inflammatory, immunomodulating, antiviral properties for multiple therapeutic applications	MGC Pharma Ltd.	Bolduev Victor, Zomer Roby, Lisovoder Nadya, Grunfield Jonathan	2021-04-26	2021-04-26	2022-03-31		https://patents.google.com/patent/SI26055A/en
US-2025171435-A1	Carbon Linked BCL Inhibitors and Senolytic Compounds and Uses Thereof	Rubedo Life Sciences, Inc.	Michael Hadd, Andrew John Jennings	2023-11-27	2024-11-27	2025-05-29		https://patents.google.com/patent/US20250171435A1/en
WO-2025117556-A1	Phosphorous containing bcl inhibitors and senolytic compounds and uses thereof	Rubedo Life Sciences, Inc.	Michael Hadd, Andrew John Jennings	2023-11-27	2024-11-26	2025-06-05		https://patents.google.com/patent/WO2025117556A1/en
WO-2025199126-A1	Gpx4 inhibitors and senolytic compounds and uses thereof	Rubedo Life Sciences, Inc.	Michael Hadd	2024-03-19	2025-03-18	2025-09-25		https://patents.google.com/patent/WO2025199126A1/en
US-2025114470-A1	Therapy for polycystic kidney disease	University Of Massachusetts	Gregory J. Pazour, Abigail O. Smith, William Tyler Frantz, Julie A. Jonassen, Kenley M. Preval	2023-10-10	2024-10-10	2025-04-10		https://patents.google.com/patent/US20250114470A1/en	https://patentimages.storage.googleapis.com/e1/bf/c5/a8ba663d1d4a60/US20250114470A1-20250410-D00000.png
US-2022380466-A1	Methods for treatment of b cell proliferative disorders with anti-cd20/anti-cd3 bispecific antibodies	Genentech, Inc.	Chi-Chung Li, Carol Elaine O'HEAR, Xi Chen	2021-06-01	2022-06-01	2022-12-01		https://patents.google.com/patent/US20220380466A1/en	https://patentimages.storage.googleapis.com/0f/e4/5a/076e0895dcb51d/US20220380466A1-20221201-D00000.png
TW-202521103-A	Withaferin a analog and method for treatment using the same	ç¾Žå•†æ©ç¶­é”é†«ç™‚å…¬å¸	å²ç‘žåŽæ–¯ é˜¿ç´å¡åˆ©çˆ¾ æ‹‰ç‘ªéŒ¢å¾·, å¸•å“ˆå¡ ï¼« è³ˆå“ˆå¤«, é«˜å¦ æ›¼é“çˆ¾, ç´¢è’‚é‡Œå¥§æ–¯ ï¼« å¡æ‹‰èŽŽå¨œç³»æ–¯	2023-10-03	2024-10-02	2025-06-01		https://patents.google.com/patent/TW202521103A/en
CH-721555-A2	Methods to delay, slow, halt, and reverse the signs of senescence in humans.	Kingnature Ag	Herbst Norbert, Carmine Raffaele, Lelas Antonio	2024-03-05	2024-03-05	2025-08-15		https://patents.google.com/patent/CH721555A2/en
EP-4601691-A1	Anti-trkb/cd3 antibodies and uses thereof	Talem Therapeutics LLC	Ilse Roodink, Jennifer L. BATH	2022-10-14	2023-10-13	2025-08-20		https://patents.google.com/patent/EP4601691A1/en
WO-2025049883-A1	Compositions and methods for treating a disease or disorder associated with senescence	Jlm Exograde, Llc	Michael Colgan, Adas DARINSKAS	2023-08-30	2024-08-30	2025-03-06		https://patents.google.com/patent/WO2025049883A1/en
JP-2024092455-A	Anti-aging or cell rejuvenation agents	å›½ç«‹å¤§å­¦æ³•äººæ±åŒ—å¤§å­¦, Tohoku Univ	é«˜æ˜Ž é˜¿éƒ¨, Takaaki Abe, æ–°ä¸€éƒŽ è…é‡Ž, Shinichiro Sugano, å¥å¼˜ éˆ´æœ¨, Takehiro Suzuki, åŠŸ æ©‹æœ¬, Isao Hashimoto, æœ‹å­ ç¬ åŽŸ, Tomoko Kasahara, æ–‡é¦™ åŽŸ, Fumika Hara	2022-12-26	2022-12-26	2024-07-08		https://patents.google.com/patent/JP2024092455A/en
TW-202503063-A	Compositions and methods for expression of il-1ra and il-18bp	ç¾Žå•†ç‘žæ™®åˆ©ç§‘ç‰¹ç”Ÿç‰©ç§‘å­¸å…¬å¸	å²æ‰˜ç´ ç¹æ¨¹ ç´„ç‘Ÿå¤« ä¸‰å®…, å¸•é‡Œç´èŒ² é˜¿åˆ©äºžé¦¬å¾·, æ‰˜é¦¬æ–¯ å¤å¾·æ›¼, ç´æ—¦å°¼çˆ¾ å²è’‚èŠ¬ çŽ‹	2023-05-26	2024-05-24	2025-01-16		https://patents.google.com/patent/TW202503063A/en
US-2025205275-A1	Polymeric iron binding compositions and methods of use for treating diseases associated with excess damaging reactive iron	Fe Pharmaceuticals (Canada) Inc.	Bruce E. Holbein, M. Trisha C. Ang, Roger Gumbau-Brisa	2022-03-24	2023-03-24	2025-06-26		https://patents.google.com/patent/US20250205275A1/en	https://patentimages.storage.googleapis.com/66/3b/be/7ce27cc825a3ee/US20250205275A1-20250626-D00001.png
JP-2025518339-A	A novel liquid formulation for iron chelation.	ãƒªãƒ“ã‚ªãƒãƒƒã‚¯ã‚¹ãƒ»ã‚¤ãƒ³ã‚³ãƒ¼ãƒãƒ¬ã‚¤ãƒ†ãƒƒãƒ‰	ãƒ–ã‚·ãƒ£ãƒ³ï¼Œãƒ©ã‚¸ãƒ–, ã‚´ã‚¹ãƒ¯ãƒŸãƒ¼ï¼Œã‚¢ãƒŸãƒƒãƒˆ	2022-01-31	2023-01-31	2025-06-12		https://patents.google.com/patent/JP2025518339A/en	https://patentimages.storage.googleapis.com/32/bd/8d/9f1605aa6579da/2025518339000009.png
US-2025114413-A1	Synbiotic supplement formulation	Medisyn-Bio Inc.	Saigiridhar TUMMALA, Madhav Devalaraja	2023-10-09	2023-10-09	2025-04-10		https://patents.google.com/patent/US20250114413A1/en	https://patentimages.storage.googleapis.com/b8/8a/19/a32227a831aafc/US20250114413A1-20250410-D00000.png
WO-2025175743-A1	Traditional chinese medicine composition for treating membranous nephropathy, preparation method therefor, and use thereof	ä¸Šæµ·å¸‚æµ¦ä¸œæ–°åŒºäººæ°‘åŒ»é™¢	é‡‘å‘¨æ…§, èµµç›ˆ, æœ±å«çº¢, çŽ‹æž—, æ®·æ•, çŽ‹æ°´è‹±, å­™äºšæž—, åŽ‰å¨œ	2024-02-20	2024-09-09	2025-08-28		https://patents.google.com/patent/WO2025175743A1/en
HK-40104200-A	Pterostilbene and silibinin for preventing, ameliorating or reducing radiation-induced diseases	Universitat De ValÃ¨ncia, FundaciÃ³n Para La InvestigaciÃ³n Del Hospital Universitario Y PolitÃ©cnico La Fe De La Comunidad Valenciana	JosÃ© MarÃ­a ESTRELA ARIGÃœEL, MarÃ­a Elena OBRADOR PLA, MarÃ­a Rosario Salvador Palmer, AlegrÃ­a Montoro Pastor	2021-01-18	2022-01-18	2024-07-19		https://patents.google.com/patent/HK40104200A/en
HK-40104200-B	Pterostilbene and silibinin for preventing, ameliorating or reducing radiation-induced diseases	Universitat De ValÃ¨ncia, FundaciÃ³n Para La InvestigaciÃ³n Del Hospital Universitario Y PolitÃ©cnico La Fe De La Comunidad Valenciana	JosÃ© MarÃ­a ESTRELA ARIGÃœEL, MarÃ­a Elena OBRADOR PLA, MarÃ­a Rosario Salvador Palmer, AlegrÃ­a Montoro Pastor	2021-01-18	2022-01-18	2025-06-13		https://patents.google.com/patent/HK40104200B/en
WO-2024197216-A2	Mdm2 degraders and uses thereof	Kymera Therapeutics, Inc.	Dapeng Chen	2023-03-22	2024-03-22	2024-09-26		https://patents.google.com/patent/WO2024197216A2/en
WO-2024197218-A2	Deuterated mdm2 degraders and uses thereof	Kymera Therapeutics, Inc.	Matthew M. Weiss	2023-03-22	2024-03-22	2024-09-26		https://patents.google.com/patent/WO2024197218A2/en
WO-2023220268-A2	Polypeptides having osmoprotective activity, compositions thereof and uses thereof	Delavie Sciences, Llc	Keith BALLARD, Kyle Landry	2022-05-12	2023-05-11	2023-11-16		https://patents.google.com/patent/WO2023220268A2/en
CN-119948161-A	Chimeric polypeptide systems and gene regulation methods	å®‰å¨œè¨é»˜å°šå¸•åˆ©èŽ«ä¸Žå¡æ´›æ–¯è’™ç‰¹æ–¯å°šå¸•åˆ©èŽ«åŸºé‡‘ä¼š-åŸºé‡‘ä¼šç ”ç©¶ä¸­å¿ƒ	ZÂ·æ¨, MÂ·å‹’åšå®¾, VÂ·å·´å…°, RÂ·å“ˆæ‹‰é‡Œ-æ–¯å¦è²å°”å¾·, FÂ·ç©†é©¬æž—ç§‘æ‹‰	2022-07-01	2023-06-29	2025-05-06		https://patents.google.com/patent/CN119948161A/en
US-2024358055-A1	Dietary supplements for weight management and glycemic control	Richard Clark Kaufman	Richard Clark Kaufman	2023-04-18	2024-04-10	2024-10-31		https://patents.google.com/patent/US20240358055A1/en
WO-2025022286-A1	Optical electrode analyte detection system and methods of use	Vital Biosciences Inc.	Iman KHODADADZADEH, Wei Luo, Afshan ARDALAN, Ka Kit CHEUNG	2023-07-21	2024-07-19	2025-01-30		https://patents.google.com/patent/WO2025022286A1/en
WO-2024264017-A2	Irak degraders and uses thereof	Kymera Therapeutics, Inc.	Xiaozhang Zheng, Nello Mainolfi, Matthew M. Weiss	2023-06-23	2024-06-23	2024-12-26		https://patents.google.com/patent/WO2024264017A2/en
WO-2025050066-A1	Compositions including small-molecule tert activator compounds and uses thereof	Board Of Regents, The University Of Texas System, The Scripps Research Institute	Hong Seok SHIM, Ronald A. Depinho, Adam T. BOUTIN, Peter G. Schultz, Luke L. LAIRSON, Michael J. BOLLONG	2023-09-01	2024-08-30	2025-03-06		https://patents.google.com/patent/WO2025050066A1/en
WO-2025155874-A1	Methods and compounds for modulating immune response	Enveda Therapeutics, Inc.	Prabhakar K. Jadhav, Erik Zimmerman, Will OLD, Sotirios Karathanasis, Viswa COLLURU, Hannah GORDON	2024-01-18	2025-01-17	2025-07-24		https://patents.google.com/patent/WO2025155874A1/en
WO-2024224392-A1	Thermal energy system for administering active agents	Ultraoral Ltd.	Daniel Sanders	2023-04-23	2024-04-17	2024-10-31		https://patents.google.com/patent/WO2024224392A1/en
CN-118993867-A	Micelle based on curcumin type ionic liquid and preparation method and application thereof	æµ™æ±Ÿå·¥ä¸šå¤§å­¦	ä½˜è¿œæ–Œ, å¾å®‰å¦®, è½¦æ€èŽ¹, ä»˜æµ·ç‡•	2024-06-07	2024-06-07	2024-11-22		https://patents.google.com/patent/CN118993867A/en
KR-102647386-B1	Composition for preventing, improving or treating obesity comprising a complex comprising a curcuminoid compound and steviosides	í•œêµ­ìƒëª…ê³µí•™ì—°êµ¬ì›	ì´ì¸ì² , ì´ìš°ì†¡, ê¶Œí˜•ì¤€, ì •í˜•ìž¬, ë¥˜ì˜ë°°, ê¹€ìš°ì‹	2023-10-25	2023-10-25	2024-03-14	2024-03-14	https://patents.google.com/patent/KR102647386B1/en
WO-2022225984-A1	Nutritional supplement for regulating blood sugar	Spruce Health Sciences Inc.	Gao SIHUA, Shaohuan SONG	2021-04-19	2022-04-19	2022-10-27		https://patents.google.com/patent/WO2022225984A1/en
RO-138445-A0	Foodstuff as adjuvant in prevention/treatment of non-alcoholic hepatic steatosis	Universitatea De MedicinÄƒ, Farmacie, ÅžtiinÅ£e Åži Tehnologie "George Emil Palade" Din TÃ¢rgu MureÅŸ, Universitatea De MedicinÄƒ	Irina Mihaela Matran, Claudia Violeta BÄƒnescu, Rodica Talmaci	2024-07-11	2024-07-11	2024-11-29		https://patents.google.com/patent/RO138445A0/en
CN-117717595-B	Danshu Fuyuan prescription, preparation method thereof, and application of Danshu Fuyuan prescription in preparing medicine for treating phlegm-stasis syndrome	ä¸­å›½ä¸­åŒ»è¯ç§‘æŠ€å‘å±•ä¸­å¿ƒ(å›½å®¶ä¸­åŒ»è¯ç®¡ç†å±€äººæ‰äº¤æµä¸­å¿ƒ)	èƒ¡é•œæ¸…, ä½™ä»æ¬¢, çŸ³å’Œå…ƒ, è®¸ä¼Ÿæ˜Ž, æŸå†¬	2023-12-29	2023-12-29	2025-06-17	2025-06-17	https://patents.google.com/patent/CN117717595B/en
BG-67740-B1	Composition of biostimulating radiation-purifying nutritional supplement	Ð˜ÐµÐ° Ð¢ÐµÑ…Ð½Ð¾Ð»Ð¾Ð´Ð¶Ð¸Ñ Ð•Ð¾Ð¾Ð´, Ð”Ñ€Ð°Ð³Ð°Ð½Ð¾Ð² ÐšÐ°Ñ€Ð°ÑÑ‚Ð¾ÑÐ½Ð¾Ð² ÐÑÐ¿Ð°Ñ€ÑƒÑ…	ÐÑÐ¿Ð°Ñ€ÑƒÑ… ÐšÐ°Ñ€Ð°ÑÑ‚Ð¾ÑÐ½Ð¾Ð², Ð”Ñ€Ð°Ð³Ð°Ð½Ð¾Ð² ÐšÐ°Ñ€Ð°ÑÑ‚Ð¾ÑÐ½Ð¾Ð² ÐÑÐ¿Ð°Ñ€ÑƒÑ…, ÐŸÑ€Ð¾Ñ„. Ð´-Ñ€ Ð˜Ð»Ð¸Ð°Ð½Ð° ÐÐ°Ñ‡ÐµÐ²Ð°, Ð´-Ñ€ Ð˜Ð»Ð¸Ð°Ð½Ð° Ð‘Ð¾Ñ€Ð¸ÑÐ¾Ð²Ð° ÐÐ°Ñ‡ÐµÐ²Ð° ÐŸÑ€Ð¾Ñ„.	2022-10-12	2022-10-12	2025-06-16		https://patents.google.com/patent/BG67740B1/en
CN-117942380-A	A Chinese medicinal composition for treating diabetic nephropathy and its quality detection method	æ±Ÿè‹çœä¸­åŒ»é™¢	å®‰æ™“é£ž, æœ±æ•, å­™ä¸½èŠ¬, å­™å˜‰å…´, çŽ‹æº, åžé™ˆæ™¨	2023-12-12	2023-12-12	2024-04-30		https://patents.google.com/patent/CN117942380A/en
WO-2025080894-A1	Detection of disease state macromolecules binding to normal macromolecules as a biomarker for disease identification	Veravas, Inc., Phanes Biotech, Inc.	Joshua Caine SOLDO, Khalid Iqbal, Scott Douglass BERGMANN, Khairul Islam ANSARI	2023-10-10	2024-10-10	2025-04-17		https://patents.google.com/patent/WO2025080894A1/en
BG-4385-U1	Formulation of bio-stimulating and radiation-purging nutritional additive	Ð˜ÐµÐ° Ð¢ÐµÑ…Ð½Ð¾Ð»Ð¾Ð´Ð¶Ð¸Ñ Ð•Ð¾Ð¾Ð´, Ð”Ñ€Ð°Ð³Ð°Ð½Ð¾Ð² ÐšÐ°Ñ€Ð°ÑÑ‚Ð¾ÑÐ½Ð¾Ð² ÐÑÐ¿Ð°Ñ€ÑƒÑ…	ÐÑÐ¿Ð°Ñ€ÑƒÑ… ÐšÐ°Ñ€Ð°ÑÑ‚Ð¾ÑÐ½Ð¾Ð², Ð”Ñ€Ð°Ð³Ð°Ð½Ð¾Ð² ÐšÐ°Ñ€Ð°ÑÑ‚Ð¾ÑÐ½Ð¾Ð² ÐÑÐ¿Ð°Ñ€ÑƒÑ…, ÐŸÑ€Ð¾Ñ„. Ð´-Ñ€ Ð˜Ð»Ð¸Ð°Ð½Ð° ÐÐ°Ñ‡ÐµÐ²Ð°, Ð´-Ñ€ Ð˜Ð»Ð¸Ð°Ð½Ð° Ð‘Ð¾Ñ€Ð¸ÑÐ¾Ð²Ð° ÐÐ°Ñ‡ÐµÐ²Ð° ÐŸÑ€Ð¾Ñ„.	2022-10-12	2022-10-12	2023-01-31		https://patents.google.com/patent/BG4385U1/en
KR-20250062593-A	Food additive using natural material	ë†ì—…íšŒì‚¬ë²•ì¸ë‘ì¼ì‹ ìƒì•½ì´ˆì œì•½(ì£¼)	ê¹€ë‘ì¼, ê¹€ì§€í˜	2023-10-31	2023-10-31	2025-05-08		https://patents.google.com/patent/KR20250062593A/en	https://patentimages.storage.googleapis.com/06/44/c5/f4d9a0f08ba36a/pat00001.png
KR-20250064021-A	Toothpaste composition using natural material	ë†ì—…íšŒì‚¬ë²•ì¸ë‘ì¼ì‹ ìƒì•½ì´ˆì œì•½(ì£¼)	ê¹€ë‘ì¼, ê¹€ì§€í˜	2023-10-31	2023-10-31	2025-05-09		https://patents.google.com/patent/KR20250064021A/en	https://patentimages.storage.googleapis.com/b2/77/19/85896d07ca9525/pat00002.png
CN-117915912-A	HPK1 antagonists and uses thereof	æž—ä¼¯å£«è¨é¡¿å…¬å¸	NÂ·å‡¯æ‹‰, IÂ·æž—å¥ˆä¼Š, SÂ·æ²ƒå¾·, GÂ·å¨æ²™ç‰¹, BÂ·æƒ ç‰¹å…‹, AÂ·ç§‘ç‰¹, JÂ·RÂ·æ ¼æž—çº³è¾¾, AÂ·èŽ±å¼—å‹’, DÂ·LÂ·å¡žå¼—ä¼¦æ–¯, SÂ·KÂ·é˜¿å°”å·´å†…å¡ž	2021-08-03	2022-08-03	2024-04-19		https://patents.google.com/patent/CN117915912A/en
JP-2025512126-A	A novel combination useful in treating micro- and macrovascular complications	ãƒ¨ãƒ¼ã‚²ã‚· ãƒ™ãƒ³ãƒ€ãƒ¬, ãƒ´ã‚£ãƒ‹ãƒ¼ã‚¿ ãƒ™ãƒ³ãƒ€ãƒ¬	ãƒ¨ãƒ¼ã‚²ã‚· ãƒ™ãƒ³ãƒ€ãƒ¬, ãƒ´ã‚£ãƒ‹ãƒ¼ã‚¿ ãƒ™ãƒ³ãƒ€ãƒ¬	2022-03-30	2023-03-30	2025-04-16		https://patents.google.com/patent/JP2025512126A/en	https://patentimages.storage.googleapis.com/bb/44/0a/5a0758cda2be12/2025512126000016.png
CN-114848775-A	Traditional Chinese medicine composition for treating acute myocardial infarction and traditional Chinese medicine preparation and application thereof	ä¸­å›½ä¸­åŒ»ç§‘å­¦é™¢å¹¿å®‰é—¨åŒ»é™¢	æŽå†›, æ±ªç‡•çº¢, è°­é›¨æ™´, æ­¦ä½¶, çŽ‹é›ªå¨‡, æ¨æ˜¥æ˜†, é‚µç¥¯	2022-04-07	2022-04-07	2022-08-05		https://patents.google.com/patent/CN114848775A/en
WO-2025109173-A1	Nucleic acid encoding klotho for use in therapeutic and non-therapeutic methods for reducing body weight	Advantage Therapeutics, Inc., Alge, Daniel	Menachem Abraham, Carmela ABRAHAM	2023-11-22	2024-11-22	2025-05-30		https://patents.google.com/patent/WO2025109173A1/en
CN-119214223-A	Functional composition and complete food for dog and cat kidneys and preparation method thereof	å®‰ç¦è¶…å¨æ—¥åŒ–æœ‰é™å…¬å¸	å¼ å¦™é½, åˆ˜äºšå†›, å†¯è¶…æµ©, åˆ˜è§‚ä¿	2024-10-31	2024-10-31	2024-12-31		https://patents.google.com/patent/CN119214223A/en
EP-4566618-A1	Nucleic acid encoding klotho for use in therapeutic and non-therapeutic methods for reducing body weight	ADvantage Therapeutics, Inc.	Menachem Abraham, Carmela ABRAHAM	2023-12-06	2023-12-06	2025-06-11		https://patents.google.com/patent/EP4566618A1/en	https://patentimages.storage.googleapis.com/c6/a8/9a/f5b3c56eb62970/imgf0001.png
WO-2025062372-A1	Tyk2 inhibitors for use in the treatment of inflammatory bowel disease	Takeda Pharmaceutical Company Limited	Namita Singh, Carole Elizabeth HARBISON, Chandra DURAIRAJ, Van Anh NGUYEN, Graham Alastair Richard HEAP, Guliang Xia	2023-09-21	2024-09-20	2025-03-27		https://patents.google.com/patent/WO2025062372A1/en
CN-118434454-A	A prodrug for anti-aging related diseases and its use method	åŒ—äº¬ä¸‰ç§€ç”Ÿç‰©åŒ»è¯ç§‘æŠ€æœ‰é™å…¬å¸	é‚“å®é­, è‘£æ°æ–Œ, éƒ¦å®åˆš	2022-08-19	2023-03-24	2024-08-02		https://patents.google.com/patent/CN118434454A/en
WO-2024239000-A2	G-protein coupled receptor antagonist	Enveda Therapeutics, Inc.	Vidya Ramdas, Prabhakar Kondaji Jadhav, Deepak Sahebrao Walke, Sotirios K KARATHANASIS, Bryan Hurst Norman, Marvin Yu, Kendra E. HIGHTOWER, Tosifa MEMON	2023-05-18	2024-05-17	2024-11-21		https://patents.google.com/patent/WO2024239000A2/en
KR-102780476-B1	A food composition that helps improve gout and gouty arthritis by helping excrete uric acid and lowering uric acid levels by suppressing excessive accumulation	ì£¼ì‹íšŒì‚¬ ìƒìƒë°”ì´ì˜¤	ë°•ê· ë°°	2024-05-16	2024-05-16	2025-03-12	2025-03-12	https://patents.google.com/patent/KR102780476B1/en
WO-2024227119-A2	Bifunctional small molecules to target the selective degradation of circulating proteins	Biohaven Therapeutics Ltd.	Gene M. Dubowchik, Wieslaw Kazmierski	2023-04-28	2024-04-28	2024-10-31		https://patents.google.com/patent/WO2024227119A2/en
CN-117582480-A	Application of Dan's recovery prescription in preparing medicine for treating idiopathic membranous nephropathy	ä¸­å›½ä¸­åŒ»è¯ç§‘æŠ€å‘å±•ä¸­å¿ƒ(å›½å®¶ä¸­åŒ»è¯ç®¡ç†å±€äººæ‰äº¤æµä¸­å¿ƒ)	èƒ¡é•œæ¸…, ä½™ä»æ¬¢, è®¸ä¼Ÿæ˜Ž, æŸå†¬	2023-12-29	2023-12-29	2024-02-23		https://patents.google.com/patent/CN117582480A/en
WO-2025093952-A1	Peptide with anti-inflammatory and anti-microbial activity	Ramakrishna Reddy Isanaka	Ramakrishna Reddy Isanaka	2023-10-30	2024-09-26	2025-05-08		https://patents.google.com/patent/WO2025093952A1/en
CN-117750955-A	PPAR agonist compounds and methods of use of pharmaceutical compositions thereof	å®‰æ–¯æ³°æ¥åˆ¶è¯æœ‰é™å…¬å¸, ç±³æ‰˜å¸ƒé‡Œå¥‡å…¬å¸	å…¼å…‰ç›´æ•, ä¼Šè—¤å…ƒè´¡, ä¹”æ²»Â·ç©†åˆ©æ ¹, é«˜æ±Ÿèª“è¯, ç”°ä¸­èŒ‰é‡Œå¥ˆ	2021-06-02	2022-06-02	2024-03-22		https://patents.google.com/patent/CN117750955A/en
CN-120615129-A	Glycosynthetase variants for antibody-drug conjugate engineering	å°æ¹¾æµ©é¼Žç”ŸæŠ€è‚¡ä»½æœ‰é™å…¬å¸	èµ–æ˜Žæ·», å‘¨ä¿Šå®, è°¢æ®·ç¨‹, é»„é•«æ¯…, é»„è´žè, å†¯å˜‰æ ‘, å¤éº’ç››	2022-11-09	2023-09-22	2025-09-09		https://patents.google.com/patent/CN120615129A/en
CN-116270870-A	Traditional Chinese medicine composition for treating membranous nephropathy and preparation method thereof	å¤©æ´¥ä¸­åŒ»è¯å¤§å­¦ç¬¬ä¸€é™„å±žåŒ»é™¢	æ¨æ´ªæ¶›, æ¨æ³¢, è£´æ˜Ž, é­ä¸½å¨Ÿ, å§œæ™¨	2023-03-21	2023-03-21	2023-06-23		https://patents.google.com/patent/CN116270870A/en	https://patentimages.storage.googleapis.com/34/df/90/061adfe6e5f28d/HDA0004137325320000011.png
KR-20250008579-A	Composition for the prevention or treatment of fatty liver	ì´í–‰ìš°	ì´í–‰ìš°	2023-07-06	2023-07-06	2025-01-15		https://patents.google.com/patent/KR20250008579A/en
WO-2024199144-A1	Novel reagent for mitigating lnp toxicity	Shanghai Moyin Therapeutics Co., Ltd., Shanghai Barbell Therapeutics Co., Ltd., Shanghai Keen Therapeutics Co., Ltd.	Yukun PAN, Yikai WANG, Jun Yu, Yan Zhang, Biao LONG, Zhou Zhou	2023-03-24	2024-03-22	2024-10-03		https://patents.google.com/patent/WO2024199144A1/en
WO-2025151760-A1	Combinations containing oxylanthanum carbonate for treating hyperphosphatemia	Unicycive Therapeutics, Inc.	Satyanarayana Medicherla, Pramod Kumar Gupta, Guru Reddy, Shalabh K. GUPTA	2024-01-12	2025-01-10	2025-07-17		https://patents.google.com/patent/WO2025151760A1/en
CN-115177634-A	Anti-gout composition and preparation method and application thereof	æ­¦æ±‰è‹±çº½æž—ç”Ÿç‰©ç§‘æŠ€æœ‰é™å…¬å¸	é‚¹çˆ±æ ‡, çŽ‹é’é¹, çŽ‹åŽæž—, çŽ‹æ™“è²	2022-07-26	2022-07-26	2022-10-14		https://patents.google.com/patent/CN115177634A/en
WO-2024178140-A1	Compositions and methods for targeting tumor-associated macrophages	Resolute Science, Inc.	Faith Hemenway Barnett	2023-02-22	2024-02-21	2024-08-29		https://patents.google.com/patent/WO2024178140A1/en
CN-120732980-A	A Chinese medicinal composition for treating coronary heart disease, and its preparation method	ä¸­å›½ä¸­åŒ»ç§‘å­¦é™¢è¥¿è‹‘åŒ»é™¢	ç¿ç»´è‰¯, æŽç§‹è‰³, é™†èŠ³, å¼ è€æ¡, èµµæ¢¦æ°	2024-04-19	2024-04-19	2025-10-03		https://patents.google.com/patent/CN120732980A/en
EP-4531879-A1	Compositions of secretory and/or catalytic cells and methods using the same	Flagship Pioneering Innovations VI, LLC	Alexandra Sophie DE BOER, Fabiana ZAPPALA, William Benjamin PEEPLES, Jordan Paul LEWANDOWSKI, Ayse Jane MUNIZ, Patrick Robert LUNDGREN	2022-05-25	2023-05-24	2025-04-09		https://patents.google.com/patent/EP4531879A1/en
CN-116459274-A	Composition, preparation method and application of eucommia extract	æ±Ÿè¥¿æ™®æ­£åˆ¶è¯è‚¡ä»½æœ‰é™å…¬å¸	æ¶‚æ°´æ‰, è‚–å¿, ç½—æ™ºå‹‡, åˆ˜é»Žæ˜Ž, é¢œæµ·è‹±, åˆ˜èƒœ	2023-05-09	2023-05-09	2023-07-21		https://patents.google.com/patent/CN116459274A/en
US-2025025452-A1	Compositions comprising axitinib and methods of treating ocular disorders	Clearside Biomedical, Inc.	Viral Kansara, Thomas CIULLA, Colette HALL, Barry KAPIK	2023-07-18	2024-07-18	2025-01-23		https://patents.google.com/patent/US20250025452A1/en	https://patentimages.storage.googleapis.com/52/0a/49/46c26e70310df9/US20250025452A1-20250123-D00000.png
WO-2025137548-A1	Compositions and methods of use thereof for treating myc-mediated diseases	Arrakis Therapeutics, Inc.	Karthik Iyer	2023-12-22	2024-12-20	2025-06-26		https://patents.google.com/patent/WO2025137548A1/en
WO-2025137575-A1	Quinazoline compounds and methods of use thereof for treating myc-mediated diseases	Arrakis Therapeutics, Inc.	Karthik Iyer	2023-12-22	2024-12-20	2025-06-26		https://patents.google.com/patent/WO2025137575A1/en
WO-2025171175-A1	Compositions and methods for increasing beneficial tryptophan metabolites	Propion, Inc.	Burkhard Poeggeler, Miguel Angel Pappolla	2024-02-06	2025-02-06	2025-08-14		https://patents.google.com/patent/WO2025171175A1/en
WO-2024040336-A1	Compositions and methods for the management of blood sugar levels for the prophylaxis of prediabetes and diabetes mellitus	Vana Health Inc.	Sakwinder NARWAL, Miodrag ANDRIC, Maria GLIBETIC	2022-08-24	2023-08-21	2024-02-29		https://patents.google.com/patent/WO2024040336A1/en
TW-202529769-A	Tyk2 inhibitors and uses thereof	æ—¥å•†æ­¦ç”°è—¥å“å·¥æ¥­è‚¡ä»½æœ‰é™å…¬å¸	å¨œèœœå¡” è¾›æ ¼, å¡æ´› ä¼ŠèŽ‰èŽŽç™½ å“ˆæŸæ£®, éŒ¢å¾·æ‹‰ æœèŠæ‹‰å‰, å‡¡ å®‰ é˜®, è‘›æ‹‰å‡½ äºžé‡Œæ–¯ç‰¹ ç†æŸ¥ å¸Œæ™®, è°·è‰¯ å¤	2023-09-21	2024-09-20	2025-08-01		https://patents.google.com/patent/TW202529769A/en
KR-20250064111-A	Cosmetics composition using natural material	ë†ì—…íšŒì‚¬ë²•ì¸ ì˜¤ì•„ì´ì˜¤ì¢…í•©ì‹ ì•½ ì£¼ì‹íšŒì‚¬	ê¹€ë‘ì¼, ê¹€ì§€í˜	2023-11-01	2023-11-01	2025-05-09		https://patents.google.com/patent/KR20250064111A/en
WO-2023135608-A1	An ayurvedic formulation for the treatment of viral infections	Archana Nitin Tayade	Archana Nitin Tayade	2022-01-11	2023-01-11	2023-07-20		https://patents.google.com/patent/WO2023135608A1/en
WO-2024081674-A1	Combination therapies for the treatment of cancer	Aadi Bioscience, Inc.	Shihe HOU, Andrew Kwon, Neil P. Desai	2022-10-11	2023-10-10	2024-04-18		https://patents.google.com/patent/WO2024081674A1/en
US-2022249543-A1	Trona Based Therapeutic Compositions and Use and Manufacture Thereof	Moxiyo, LLC	Pete Fuller	2021-02-10	2022-02-09	2022-08-11		https://patents.google.com/patent/US20220249543A1/en
WO-2025029589-A2	Compositions having beet preparations and resistant starch for gut health and metabolic health, and related methods	Resbiotic Nutrition, Inc.	Charitharth Vivek LAL	2023-07-28	2024-07-25	2025-02-06		https://patents.google.com/patent/WO2025029589A2/en
WO-2025090412-A1	Dcaf1 ligands and uses thereof	Kymera Therapeutics, Inc.	Lewis Dale Pennington, Eamon Comer, Melissa FORD	2023-10-25	2024-10-21	2025-05-01		https://patents.google.com/patent/WO2025090412A1/en
US-2025255984-A1	Mno nanomaterial based inhibitors of inflammation and cancer metastasis	The Trustees Of Columbia University In The City Of New York, Newsouth Innovations Pty Limited	Kam W. Leong, Yiling ZHONG	2022-02-01	2024-03-29	2025-08-14		https://patents.google.com/patent/US20250255984A1/en	https://patentimages.storage.googleapis.com/US20250255984A1/US20250255984A1-20250814-D00000.png
WO-2024061960-A1	Velusetrag for use in the treatment of chronic intestinal pseudo-obstruction (cipo)	Alfasigma S.P.A.	Loredana Vesci, Maria Grimaldi, Fabrizio Giorgi, Roberto Giovannini, Michelangelo BARONE	2022-09-20	2023-09-20	2024-03-28		https://patents.google.com/patent/WO2024061960A1/en
US-2025122502-A1	Bifunctional Molecules and Methods of Using Thereof	Flagship Pioneering, Inc.	Nathan Wilson Stebbins, Benjamin Andrew PORTNEY, Eric Bruno VALEUR, Chih-Chi Yuan, Mitchell GUTTMAN, Kai Li	2021-09-22	2022-09-22	2025-04-17		https://patents.google.com/patent/US20250122502A1/en	https://patentimages.storage.googleapis.com/03/76/d0/47d01c811ac6c4/US20250122502A1-20250417-D00000.png
WO-2024137264-A1	Polyphenolic boronates and use thereof	The Medical College Of Wisconsin, Inc., Aix-Marseille Universite	Balaraman Kalyanaraman, Micael Joel Hardy, Gang Cheng	2022-12-20	2023-12-11	2024-06-27		https://patents.google.com/patent/WO2024137264A1/en
WO-2025137772-A1	Dna double-strand break-capturing nuclear envelope tubules drive dna repair	The Governing Council Of The University Of Toronto	Karim MEKHAIL, Razqallah HAKEM, Mitra SHOKROLLAHI, Mia STANIC, Anisha Kaur HUNDAL	2023-12-29	2024-12-27	2025-07-03		https://patents.google.com/patent/WO2025137772A1/en
WO-2024190849-A1	Method for estimating risk of inflammation-related disease or condition and risk of vulnerability in intestinal barrier, and use thereof	æ ªå¼ä¼šç¤¾æ˜Žæ²»	è«­ é«˜æ‰, é›… å®‰ç”°, é›…å² æ£®è—¤, å‘¨å¹³ é£¯æ‘	2023-03-15	2024-03-14	2024-09-19		https://patents.google.com/patent/WO2024190849A1/en
WO-2025058566-A1	Orally-delivered platinum pro-drug against cisplatin-resistant ovarian cancer	National University Of Singapore, Agency For Science, Technology And Research	Giorgia Pastorin, Thirumal YEMPALA, Muthuramalingam Ram Pravin KUMAR, Lih Wen DENG, Giulia ADRIANI	2023-09-15	2024-09-13	2025-03-20		https://patents.google.com/patent/WO2025058566A1/en
CN-117771209-A	Luteolin nano-protein powder for improving hyperuricemia and preparation method and application thereof	æ¹–åŒ—åŒ»è¯å­¦é™¢	æŽé£ž, ç½—å¯’, çŽ‹æ™“è², æ–¹æ¢¦æ·‡, ç¨‹æ–°ç‘¶, ä½™æƒ å‡¡, æ¡‚åˆ©åˆ©, å´æ­£å¤, åˆ˜ä¸½, é»„æž—ç”Ÿ	2023-12-26	2023-12-26	2024-03-29		https://patents.google.com/patent/CN117771209A/en
CN-119403552-A	Nezucitinib for delivery by oral inhalation of aerosolized	æ–½ä¸‡ç”Ÿç‰©åˆ¶è¯ç ”å‘Ipæœ‰é™è´£ä»»å…¬å¸	NÂ·DÂ·æ™®æ³•ä¼Šè´¹å°”, DÂ·LÂ·å¸ƒå°”å¾·ç‰¹, EÂ·JÂ·èŽ«å…°, RÂ·è¨è´¾å°”, WÂ·AÂ·è€¶èŒ¨	2022-05-05	2023-05-04	2025-02-07		https://patents.google.com/patent/CN119403552A/en
WO-2025213012-A1	Gummy nutritional product and method	Nexus Point Solutions Llc	Frank Phillips, Brad MUNCY, Alexander VENET	2024-04-05	2025-04-04	2025-10-09		https://patents.google.com/patent/WO2025213012A1/en
JP-2025534228-A	Methods for producing health benefits in animals	ã‚½ã‚·ã‚¨ãƒ†ãƒ»ãƒ‡ãƒ»ãƒ—ãƒ­ãƒ‡ãƒ¥ã‚¤ãƒ»ãƒã‚¹ãƒ¬ãƒ»ã‚¨ã‚¹ãƒ»ã‚¢ãƒ¼	ãƒ¦ã‚¢ãƒ³ãƒ­ãƒ³ ãƒ‘ãƒ³ï¼Œ, ãƒãƒ³ãƒ›ãƒ³ ãƒªãƒ¼ï¼Œ, ã‚½ãƒ‹ã‚¢ ã‚«ãƒ©ã‚ºï¼Œ, ãƒ´ã‚£ãƒ³ãƒã‚§ãƒ³ãƒ„ã‚© ã‚½ãƒ¬ãƒ³ãƒ†ã‚£ãƒ¼ãƒŽï¼Œ	2022-09-30	2023-08-22	2025-10-15		https://patents.google.com/patent/JP2025534228A/en
WO-2023150376-A1	Compositions and methods of affecting cytokine levels using prevotella histicola	Evelo Biosciences, Inc.	Andrea Itano, Douglas MASLIN, Duncan MCHALE	2022-02-07	2023-02-07	2023-08-10		https://patents.google.com/patent/WO2023150376A1/en
CN-119139439-A	Medicine for treating hyperuricemia and gout	å±±è¥¿çœä¸­åŒ»è¯ç ”ç©¶é™¢ï¼ˆå±±è¥¿çœä¸­åŒ»é™¢ï¼‰	éƒ­ä¿Šæ°, èµµçŽ‰ç«‹, å¼ åšè¶…	2024-11-15	2024-11-15	2024-12-17		https://patents.google.com/patent/CN119139439A/en
WO-2023234583-A1	Composition for preventing, improving, or treating renal fibrosis comprising one or more active ingredients	ì „ë‚¨ëŒ€í•™êµì‚°í•™í˜‘ë ¥ë‹¨	ë°•ì •ì„ , ì‘¨ì™ ì§€ì•ˆ, ê¹€ì°½ì„±, ë°°ì€í¬, ë§ˆì„±ê¶Œ, ê¹€ìˆ˜ì™„	2022-05-31	2023-05-10	2023-12-07		https://patents.google.com/patent/WO2023234583A1/en	https://patentimages.storage.googleapis.com/b0/be/bc/b17bd2abb7be3e/WO-DOC-FIGURE-1a.png
CN-120456899-A	Methods of treating or preventing liver diseases or conditions	å®¾å¤•æ³•å°¼äºšå·žé«˜ç­‰æ•™è‚²ç³»ç»Ÿå¤©æ™®å¤§å­¦	AÂ·é˜¿ç¥–æ›¼æ‰¬, MÂ·AÂ·è´¹ç‰¹å°”æ£®, IÂ·æ–¯ä½©å…‹ç‰¹	2022-11-10	2023-11-09	2025-08-08		https://patents.google.com/patent/CN120456899A/en
KR-20240099431-A	Regulators of mesothelial ECM migration	í—¬ë¦„í™€ì¸ ì íŠ¸ë£¸ ë®Œí—¨-ë„ì´ì²´ìŠ¤ í¬ë¥´ìŠìŠ¤ì íŠ¸ë£¸ í“Œë¥´ ê²Œì¤€ë“œí•˜ì´íŠ¸ ìš´íŠ¸ ì›€ë²¨íŠ¸ ê²Œì— ë² í•˜, í—¬ë¦„í™€ì¸ ì íŠ¸ë£¸ ë®Œí—¨-ë„ì´ì²´ìŠ¤ í¬ë¥´ìŠìŠ¤ì íŠ¸ë£¸ í“Œë¥´ ê²Œì¤€ë“œí•˜ì´íŠ¸ ìš´íŠ¸ ì›€ë²¨íŠ¸ ê²Œì— ë² í•˜	ì•„ë“œë¦¬ì•ˆ í”¼ì…”, ë§ˆí‹´ ë¬´í¬-í•˜ìš°ìŠ¬, ìœ ë°œ ë¦°ì¼€ë¹„ížˆ, ì‚¬í¬ìš°ì•ˆ ì¹´ë“œë¦¬	2021-11-05	2022-11-07	2024-06-28		https://patents.google.com/patent/KR20240099431A/en
KR-20240102019-A	Preparing method of Rehmanniae radix juice with suppressed browning	ë†ì—…íšŒì‚¬ë²•ì¸ ë°œì¹™ì½”ë¦¬ì•„ ì£¼ì‹íšŒì‚¬, ìž¬ë‹¨ë²•ì¸ ê¸ˆì‚°ì¸ì‚¼ì•½ì´ˆì‚°ì—…ì§„í¥ì›	ìž„í¬ê²½, ìœ ëŒ€ì„, ìµœê³ ìš°, ì¡°ìœ¤í˜¸, ê¹€ì§„ì„±, ì¡°ìƒì›, í‘œë¯¸ê²½, ê¹€ì˜ìˆ˜	2022-12-23	2022-12-23	2024-07-03		https://patents.google.com/patent/KR20240102019A/en
TW-202430528-A	Crystalline forms of n-[4-[4-(4-morpholinyl)-7h-pyrrolo[2,3-d]pyrimidin-6-yl]phenyl]-4-[[3(r)-[(1-oxo-2-propen-1-yl)amino]-1-piperidinyl]methyl]-2-pyridinecarboxamide as a covalent inhibitor of menin-mll interaction	ç¾Žå•†æ‹œæ­ç±³å¯Œå£«æ©è‚¡ä»½æœ‰é™å…¬å¸	è–©ææ–¯ æ™®å¸•åˆ©, å‰å§† é®‘èŽ«çˆ¾, ç´¢çˆ¾æ–¯å¦ æŸ¯è¨±æŸæ ¼, å®‰æ½”èŽ‰å¨œ é»ƒ, ä¿®æ˜Ž é™³, æŽï¿½æ°, æž—éœ, é«˜æ˜Ž, æŽçˆ½, è¾œçŽ‰ç‘¤, ä½•ç´…ç‡•, é„­æ³¢, å‘¨è¡æ™¶, å°¤æ¢…, ä¸è»éœ², é‚±äº¦å®	2023-01-18	2024-01-17	2024-08-01		https://patents.google.com/patent/TW202430528A/en
RU-2781248-C1	Specialized food product for dietic therapeutic and dietic preventive nutrition and method of its application	ÐžÐ±Ñ‰ÐµÑÑ‚Ð²Ð¾ Ñ Ð¾Ð³Ñ€Ð°Ð½Ð¸Ñ‡ÐµÐ½Ð½Ð¾Ð¹ Ð¾Ñ‚Ð²ÐµÑ‚ÑÑ‚Ð²ÐµÐ½Ð½Ð¾ÑÑ‚ÑŒÑŽ "Ð’ÐµÐºÑ‚Ð¾Ñ€" (ÐžÐžÐž "Ð’ÐµÐºÑ‚Ð¾Ñ€")	Ð Ð¾Ð¼Ð°Ð½ Ð’Ð°Ð»ÐµÑ€ÑŒÐµÐ²Ð¸Ñ‡ Ð‘ÐÐ Ð«Ð¨Ð•Ð’		2022-09-12	2022-10-10	2022-10-10	https://patents.google.com/patent/RU2781248C1/en
US-2024252573-A1	Kinglait sport drinks' line description & methods of manufacturing	Aladdin Anwar Ghanem	Aladdin Anwar Ghanem	2023-01-28	2023-01-28	2024-08-01		https://patents.google.com/patent/US20240252573A1/en
CN-116999561-A	A dietary intervention composition, preparation method and application thereof	åŽ¦é—¨å¼˜çˆ±åŒ»é™¢	åˆ˜ç‡•, åº„æ»¢æ»¢, é»„é™èŽ¹, é™ˆå©§, é‚“ç‘¾, é«˜ä¿¡æ³½, å¢æ¸…æ‰¬, æ¸¸æ™¨æ¬, è°¢é¦™æ€€, å­Ÿç‘žå¨Ÿ, ç”˜å·§çŽ²	2023-06-02	2023-06-02	2023-11-07		https://patents.google.com/patent/CN116999561A/en
WO-2025085110-A2	Testosterone and difluoromethylornithine combination therapy for prostate cancer	The Johns Hopkins University	Samuel R. Denmeade, Laura A. SENA, Robert A. Casero	2023-05-10	2024-05-10	2025-04-24		https://patents.google.com/patent/WO2025085110A2/en
US-2025144164-A1	Compositions, methods, and medical compositions for treatment of and maintaining the health of the liver	Unigen, Inc.	Qi Jia, Mesfin Yimam, Ping JIAO, Mei Feng Hong, Breanna Moore	2023-11-04	2023-11-04	2025-05-08		https://patents.google.com/patent/US20250144164A1/en	https://patentimages.storage.googleapis.com/57/d7/10/bd2bdaa726d478/US20250144164A1-20250508-D00000.png
WO-2024091511-A1	Heterocyclic tead inhibitors	Light Horse Therapeutics, Inc.	Qihui Jin, Paul Keitz, Tom Yao-Hsiang Wu	2022-10-25	2023-10-24	2024-05-02		https://patents.google.com/patent/WO2024091511A1/en
CA-3226001-A1	Oligonucleotide for inhibiting quaking activity	Anton Jan Van Zonneveld, Academisch Ziekenhuis Leiden H.O.D.N., Ruben Gosewinus DE BRUIN, Jurrien Prins, Gerardus Theodorus Marie WAGENAAR, Falk WACHOWIUS, Eric Peter Van Der Veer	Anton Jan Van Zonneveld, Ruben Gosewinus DE BRUIN, Jurrien Prins, Gerardus Theodorus Marie WAGENAAR, Falk WACHOWIUS, Eric Peter Van Der Veer	2021-07-16	2022-07-15	2023-01-19		https://patents.google.com/patent/CA3226001A1/en
WO-2022182220-A1	Nutritional support system for activating altered metabolic pathways	Leal Martinez Fernando	Fernando LEAL MARTINEZ	2021-02-26	2022-02-22	2022-09-01		https://patents.google.com/patent/WO2022182220A1/en
CN-112843141-A	Traditional Chinese medicine preparation for treating gout by rectal administration, preparation method and application thereof	æ±Ÿè‹ä¸‡å¯ç‘žç§‘æŠ€å®žä¸šæœ‰é™å…¬å¸	å­™å»·æŸ±	2021-04-01	2021-04-01	2021-05-28		https://patents.google.com/patent/CN112843141A/en
TW-202327651-A	Methods of treating mitochondrial myopathies using anti-gdf15 antibodies	ç¾Žå•†è¼ç‘žå¤§è—¥å»	ç•¢ç´ é¦¬é‡Œäºž è‰¾çˆ¾å¸ƒå¤¸çˆ¾å…‹, å¿—ä¸¹ å³	2021-11-02	2022-11-01	2023-07-16		https://patents.google.com/patent/TW202327651A/en
JP-2023108948-A	loincloth	ã‚ªãƒ¼ãƒªãƒ¼ã‚ªãƒ¼ãƒ³æ ªå¼ä¼šç¤¾, Orion Co Ltd	å¤§è—¤å‰‡å­, Noriko Ofuji	2022-01-26	2022-01-26	2023-08-07		https://patents.google.com/patent/JP2023108948A/en	https://patentimages.storage.googleapis.com/3e/81/53/6f2af99b51e320/2023108948000002.png
